# Supplementary material for: Limited developmental neurotoxicity from neonatal inhalation exposure to diesel exhaust particles in C57BL/6 mice
Source: Part Fibre Toxicol. 2019 Jan 7;16:1. doi: 10.1186/s12989-018-0287-8 (PMC6322252; doi:10.1186/s12989-018-0287-8)
Supplement: Supplementary file 2 — Raw Dataset. (XLSX 1310.72 kb) [file 12989_2018_287_MOESM2_ESM.xlsx]

## Sheet: MPPD Calculations
MPPD v3.04 © 2016 by Applied Research Associates, Inc.								MPPD v3.04 © 2016 by Applied Research Associates, Inc.
--> Lung morphometry <--								--> Lung morphometry <--
Lung Geometry: Childlimited								Lung Geometry: mouse
Number of segments: 110								Number of segments: 22
Scaling tree by (TLC ---> FRC): 0.742								Scaling tree by (TLC ---> FRC): 0.502
TLC = 43.98 ml								TLC = 1.03 ml
FRC = 17.97 ml								FRC = 0.13 ml
Scaling tree by ((1+TV/2FRC)^1/3): 1.227								Scaling tree by ((1+TV/2FRC)^1/3): 1.072
Calculated FRC = 17.97 ml								Calculated FRC = 0.13 ml
Lung (distal) volume = 33.19 ml								Lung (distal) volume = 0.16 ml
Volume of conducting airways: 3.10 ml								Volume of conducting airways: 0.01 ml
-----> Breathing Parameters and Times <-------								-----> Breathing Parameters and Times <-------
Breathing Frequency: 39.0 #/min Tidal volume: 30.44 ml								Breathing Frequency: 200.0 #/min Tidal volume: 0.06 ml
Nasopharyngeal dead space: 2.45 ml								Nasopharyngeal dead space: 0.01 ml
--> Regional Deposition <--								--> Regional Deposition <--
Inhalation time: 0.77 sec Exhalation time: 0.77 sec								Inhalation time: 0.25 sec Exhalation time: 0.05 sec
Volumetric inhalation flow rate at trachea: 39.572 ml/sec								Volumetric inhalation flow rate at trachea: 0.24390243902439027 ml/sec
Volumetric exhalation flow rate at trachea: 39.572 ml/sec								Volumetric exhalation flow rate at trachea: 1.1111111111111107 ml/sec
Time spent in the head during inhalation: 0.062 sec								Time spent in the head during inhalation: 0.041 sec
Time spent in the head during exhalation: 0.062 sec								Time spent in the head during exhalation: 0.009 sec
--> Particle properties <--								--> Particle properties <--
Diameter: 1.050E-1 µm								Diameter: 1.050E-1 µm
Sigma_g (GSD): 1.670E+0								Sigma_g (GSD): 1.670E+0
Mass density: 1.0 g/cm^3								Mass density: 1.0 g/cm^3
Aerosol concentration: 0.013 mg/m^3								Aerosol concentration: 0.1 mg/m^3
Inhalable fraction: 1.0000								Inhalable fraction: 1.0000
Breathing route: nasal								Breathing route: nasal
--> Inhalation <--								--> Inhalation <--
Inspiratory Fraction: 0.5								Inspiratory Fraction: 0.82
--> Pause <--								--> Pause <--
Pause Fraction: 0.0								Pause Fraction: 0.0
Total head deposition fraction: 0.1554								Total head deposition fraction: 0.1455
Total TB deposition fraction: 0.0575								Total TB deposition fraction: 0.0751
Total pulmonary deposition fraction: 0.2699								Total pulmonary deposition fraction: 0.1425
Total deposition fraction: 0.4828								Total deposition fraction: 0.3631
Head deposited mass rate: 2.398E-3 µg/min								Head deposited mass rate: 1.746E-4 µg/min
TB deposited mass rate: 8.877E-4 µg/min								TB deposited mass rate: 9.010E-5 µg/min
Pulmonary deposited mass rate: 4.165E-3 µg/min								Pulmonary deposited mass rate: 1.710E-4 µg/min
Total deposited mass rate: 7.450E-3 µg/min								Total deposited mass rate: 4.357E-4 µg/min
Head deposited mass rate per unit area: 7.897E-6 µg/min/cm^2								Head deposited mass rate per unit area: 7.143E-5 µg/min/cm^2
TB deposited mass rate per unit area: 4.105E-6 µg/min/cm^2								TB deposited mass rate per unit area: 4.203E-5 µg/min/cm^2
Pulmonary deposited mass rate per unit area: 6.743E-8 µg/min/cm^2								Pulmonary deposited mass rate per unit area: 4.203E-7 µg/min/cm^2
Total deposited mass rate per unit area: 1.196E-7 µg/min/cm^2								Total deposited mass rate per unit area: 1.059E-6 µg/min/cm^2
Lobe: Entire Lung								Lobe: Entire Lung
Number of segments: 110								Number of segments: 22
Number of terminal airways (alveolar regions): 26624								Number of terminal airways (alveolar regions): 1581
Lobe volume: 33.19 ml								Lobe volume: 0.16 ml
Volume of conducting airways: 3.10 ml								Volume of conducting airways: 0.01 ml
Total deposition fraction in conducting airways: 0.0575								Total deposition fraction in conducting airways: 0.0751
Total deposition fraction in conducting airways during inhalation: 0.1776								Total deposition fraction in conducting airways during inhalation: 0.2605
Total deposition fraction in conducting airways during pause: 0.0000								Total deposition fraction in conducting airways during pause: 0.0000
Total deposition fraction in conducting airways during exhalation: 0.0150								Total deposition fraction in conducting airways during exhalation: 0.0174
Total deposition fraction in alveolar region: 0.2699								Total deposition fraction in alveolar region: 0.1425
Total deposition fraction in alveolar region during inhalation: 0.4082								Total deposition fraction in alveolar region during inhalation: 0.1789
Total deposition fraction in alveolar region during pause: 0.0000								Total deposition fraction in alveolar region during pause: 0.0000
Total deposition fraction in alveolar region during exhalation: 0.0524								Total deposition fraction in alveolar region during exhalation: 0.0130
*************Dosimetrics**************								*************Dosimetrics**************
Mass Deposition per Alveolus (mg): 1.950E-12								Mass Deposition per Alveolus (mg): 1.286E-13
Mass Deposition per Macrophage (mg): 1.612E-13								Mass Deposition per Macrophage (mg): 2.948E-13
Number of Particles per Alveolus: 3.218E-3								Number of Particles per Alveolus: 2.121E-4
Number of Particles per Macrophage: 2.659E-4								Number of Particles per Macrophage: 4.864E-4
Airway deposition fraction (TB + Alv): 0.3274								Airway deposition fraction (TB + Alv): 0.2176
Deposition per generation in Entire Lung								Deposition per generation in Entire Lung
Gen. Num.	Dep. Frac.	Surf. Area	TB S.A.	Pul S.A.	Dep. Frac./Area (cm²)			Gen. Num.	Dep. Frac.	Surf. Area	TB S.A.	Pul S.A.	Dep. Frac./Area (cm²)
1		0.0004025	4.223	4.223	0	9.532e-05		1		0.002168	0.08877	0.08877	0	0.02443
2		0.002397	2.913	2.913	0	0.0008229		2		0.002538	0.07497	0.07497	0	0.03385
3		0.001432	1.562	1.562	0	0.0009167		3		0.002236	0.05742	0.05742	0	0.03894
4		0.001409	1.551	1.551	0	0.0009081		4		0.001798	0.03144	0.03144	0	0.05719
5		0.002108	1.8	1.8	0	0.001171		5		0.002952	0.07777	0.07777	0	0.03795
6		0.001912	2.567	2.567	0	0.0007449		6		0.003155	0.07635	0.07635	0	0.04132
7		0.002283	3.667	3.667	0	0.0006227		7		0.003721	0.1012	0.1012	0	0.03676
8		0.002561	4.576	4.576	0	0.0005596		8		0.004303	0.1132	0.1132	0	0.03799
9		0.003072	6.078	6.078	0	0.0005054		9		0.00479	0.1305	0.1305	0	0.03672
10		0.003476	7.081	7.081	0	0.000491		10		0.005612	0.1806	0.1806	0	0.03108
11		0.003985	7.679	7.679	0	0.000519		11		0.006582	0.2335	0.2335	0	0.0282
12		0.004515	8.919	8.919	0	0.0005062		12		0.007348	0.2292	0.2292	0	0.03206
13		0.005233	10.89	10.89	0	0.0004804		13		0.00848	0.2762	0.2762	0	0.03071
14		0.006234	14.03	14.03	0	0.0004442		14		0.009308	0.2726	0.2726	0	0.03414
15		0.007697	19.21	19.21	0	0.0004006		15		0.01009	0.2003	0.2003	0	0.0504
16		0.009844	27.24	9.722	24.98	0.0003614		16		0.01431	0.3717	0	3.297	0.03849
17		0.01281	41.49	6.264	68.59	0.0003086		17		0.02005	0.7359	0	6.586	0.02725
18		0.0171	65.78	0	177.9	0.0002599		18		0.02653	1.36	0	13.06	0.01951
19		0.02281	104.4	0	466.7	0.0002186		19		0.03345	2.691	0	26.09	0.01243
20		0.03071	169	0	1047	0.0001817		20		0.03289	4.946	0	51.75	0.00665
21		0.03944	286.2	0	2173	0.0001378		21		0.01527	9.035	0	102.6	0.00169
22		0.04789	490.7	0	4264	9.76e-05		22		0	16.21	0	203.4	0
23		0.04889	887	0	8435	5.511e-05
24		0.03515	948.7	0	8400	3.705e-05		--> Deposition Fraction per acinar region <--
25		0.01406	620.4	0	5825	2.266e-05		0.142506
Lobe: LU								Total alveolar/acinar deposition: 0.1425
Number of segments: 20								Average deposition per alveolus/acinus: 1.425E-1
Number of terminal airways (alveolar regions): 4096								Standard deviation of acinar deposition: ?E-1
Lobe volume: 3.46 ml								Realtive SD of acinar deposition: ?E-1
Volume of conducting airways: 0.26 ml
Total deposition fraction in conducting airways: 0.0070
Total deposition fraction in conducting airways during inhalation: 0.0237
Total deposition fraction in conducting airways during pause: 0.0000
Total deposition fraction in conducting airways during exhalation: 0.0024
Total deposition fraction in alveolar region: 0.0264
Total deposition fraction in alveolar region during inhalation: 0.0353
Total deposition fraction in alveolar region during pause: 0.0000
Total deposition fraction in alveolar region during exhalation: 0.0043
*************Dosimetrics**************
Mass Deposition per Alveolus (mg): 1.905E-13
Mass Deposition per Macrophage (mg): 1.575E-14
Number of Particles per Alveolus: 3.144E-4
Number of Particles per Macrophage: 2.598E-5
Airway deposition fraction (TB + Alv): 0.0334
Deposition per generation in LU
Gen. Num.	Dep. Frac.	Surf. Area	TB S.A.	Pul S.A.	Dep. Frac./Area (cm²)
4		0.0002376	0.3273	0.3273	0	0.000726
5		0.0002202	0.4332	0.4332	0	0.0005082
6		0.000252	0.6185	0.6185	0	0.0004074
7		0.0002904	0.7105	0.7105	0	0.0004088
8		0.000378	1.162	1.162	0	0.0003253
9		0.0004438	1.384	1.384	0	0.0003207
10		0.0004786	1.407	1.407	0	0.0003401
11		0.0006099	1.78	1.78	0	0.0003426
12		0.0007325	2.168	2.168	0	0.0003378
13		0.0009034	2.799	2.799	0	0.0003228
14		0.001118	3.674	3.674	0	0.0003044
15		0.001369	5.102	5.102	0	0.0002683
16		0.001752	7.001	0	9.899	0.0002503
17		0.002225	10.54	0	19.82	0.000211
18		0.002844	15.59	0	43.42	0.0001825
19		0.003513	22.67	0	115.4	0.0001549
20		0.004325	34.69	0	220.2	0.0001247
21		0.004802	57.14	0	428.2	8.404e-05
22		0.004552	87.07	0	829.2	5.228e-05
23		0.002352	145.1	0	1629	1.621e-05
Lobe: LL
Number of segments: 21
Number of terminal airways (alveolar regions): 8192
Lobe volume: 10.95 ml
Volume of conducting airways: 0.35 ml
Total deposition fraction in conducting airways: 0.0163
Total deposition fraction in conducting airways during inhalation: 0.0510
Total deposition fraction in conducting airways during pause: 0.0000
Total deposition fraction in conducting airways during exhalation: 0.0041
Total deposition fraction in alveolar region: 0.0978
Total deposition fraction in alveolar region during inhalation: 0.1523
Total deposition fraction in alveolar region during pause: 0.0000
Total deposition fraction in alveolar region during exhalation: 0.0193
*************Dosimetrics**************
Mass Deposition per Alveolus (mg): 7.067E-13
Mass Deposition per Macrophage (mg): 5.840E-14
Number of Particles per Alveolus: 1.166E-3
Number of Particles per Macrophage: 9.635E-5
Airway deposition fraction (TB + Alv): 0.1141
Deposition per generation in LL
Gen. Num.	Dep. Frac.	Surf. Area	TB S.A.	Pul S.A.	Dep. Frac./Area (cm²)
4		0.0006092	0.4595	0.4595	0	0.001326
5		0.0006515	0.3817	0.3817	0	0.001707
6		0.0006672	0.7754	0.7754	0	0.0008604
7		0.0007213	1.163	1.163	0	0.0006205
8		0.00082	1.208	1.208	0	0.0006787
9		0.0009728	1.495	1.495	0	0.0006509
10		0.001168	1.929	1.929	0	0.0006053
11		0.001224	1.754	1.754	0	0.000698
12		0.001313	1.841	1.841	0	0.000713
13		0.001463	2.066	2.066	0	0.0007082
14		0.001716	2.625	2.625	0	0.0006535
15		0.002159	3.628	3.628	0	0.0005952
16		0.002849	5.555	5.555	0	0.0005129
17		0.003869	9.212	0	18.68	0.00042
18		0.005393	16.33	0	46.63	0.0003303
19		0.007777	28.68	0	119.6	0.0002711
20		0.01119	52.15	0	355.2	0.0002146
21		0.0153	89.79	0	696	0.0001704
22		0.01986	179.6	0	1392	0.0001106
23		0.02151	319.3	0	2744	6.736e-05
24		0.01289	638.5	0	5488	2.018e-05
Lobe: RU
Number of segments: 20
Number of terminal airways (alveolar regions): 4096
Lobe volume: 2.85 ml
Volume of conducting airways: 0.23 ml
Total deposition fraction in conducting airways: 0.0064
Total deposition fraction in conducting airways during inhalation: 0.0215
Total deposition fraction in conducting airways during pause: 0.0000
Total deposition fraction in conducting airways during exhalation: 0.0024
Total deposition fraction in alveolar region: 0.0222
Total deposition fraction in alveolar region during inhalation: 0.0278
Total deposition fraction in alveolar region during pause: 0.0000
Total deposition fraction in alveolar region during exhalation: 0.0033
*************Dosimetrics**************
Mass Deposition per Alveolus (mg): 1.606E-13
Mass Deposition per Macrophage (mg): 1.327E-14
Number of Particles per Alveolus: 2.649E-4
Number of Particles per Macrophage: 2.189E-5
Airway deposition fraction (TB + Alv): 0.0286
Deposition per generation in RU
Gen. Num.	Dep. Frac.	Surf. Area	TB S.A.	Pul S.A.	Dep. Frac./Area (cm²)
4		0.0002048	0.2583	0.2583	0	0.0007929
5		0.0002205	0.3893	0.3893	0	0.0005664
6		0.000216	0.5045	0.5045	0	0.0004282
7		0.0002502	0.5543	0.5543	0	0.0004513
8		0.0003138	0.8035	0.8035	0	0.0003906
9		0.000387	1.143	1.143	0	0.0003387
10		0.0004444	1.339	1.339	0	0.000332
11		0.000534	1.647	1.647	0	0.0003241
12		0.0006541	2.188	2.188	0	0.000299
13		0.0008194	2.962	2.962	0	0.0002767
14		0.001032	4.106	4.106	0	0.0002513
15		0.001295	5.669	5.669	0	0.0002285
16		0.00165	7.936	0	10.31	0.0002079
17		0.00209	11.22	0	18.83	0.0001862
18		0.002646	16.84	0	39.64	0.0001572
19		0.003216	24.94	0	101	0.0001289
20		0.003593	34.69	0	186.7	0.0001036
21		0.003846	50.79	0	354.9	7.571e-05
22		0.003391	69.84	0	678	4.856e-05
23		0.001785	114.3	0	1331	1.562e-05
Lobe: RM
Number of segments: 19
Number of terminal airways (alveolar regions): 2048
Lobe volume: 2.57 ml
Volume of conducting airways: 0.12 ml
Total deposition fraction in conducting airways: 0.0039
Total deposition fraction in conducting airways during inhalation: 0.0131
Total deposition fraction in conducting airways during pause: 0.0000
Total deposition fraction in conducting airways during exhalation: 0.0012
Total deposition fraction in alveolar region: 0.0218
Total deposition fraction in alveolar region during inhalation: 0.0328
Total deposition fraction in alveolar region during pause: 0.0000
Total deposition fraction in alveolar region during exhalation: 0.0042
*************Dosimetrics**************
Mass Deposition per Alveolus (mg): 1.577E-13
Mass Deposition per Macrophage (mg): 1.304E-14
Number of Particles per Alveolus: 2.603E-4
Number of Particles per Macrophage: 2.151E-5
Airway deposition fraction (TB + Alv): 0.0258
Deposition per generation in RM
Gen. Num.	Dep. Frac.	Surf. Area	TB S.A.	Pul S.A.	Dep. Frac./Area (cm²)
5		0.0001827	0.307	0.307	0	0.0005951
6		0.0001578	0.3139	0.3139	0	0.0005027
7		0.0002382	0.624	0.624	0	0.0003817
8		0.0002355	0.4836	0.4836	0	0.0004869
9		0.0002916	0.7599	0.7599	0	0.0003838
10		0.000324	0.7905	0.7905	0	0.0004099
11		0.000352	0.7345	0.7345	0	0.0004793
12		0.0003982	0.8082	0.8082	0	0.0004927
13		0.0004639	0.9212	0.9212	0	0.0005036
14		0.0005664	1.205	1.205	0	0.0004702
15		0.0007315	1.754	1.754	0	0.0004171
16		0.0009641	2.579	0	4.769	0.0003738
17		0.001295	4.251	0	11.26	0.0003045
18		0.001815	7.171	0	28.19	0.0002532
19		0.002537	12.47	0	82.54	0.0002034
20		0.003451	21.43	0	161.6	0.0001611
21		0.004332	40.81	0	321.1	0.0001061
22		0.00468	72.56	0	633.1	6.45e-05
23		0.002754	145.1	0	1266	1.898e-05
Lobe: RL
Number of segments: 21
Number of terminal airways (alveolar regions): 8192
Lobe volume: 11.53 ml
Volume of conducting airways: 0.30 ml
Total deposition fraction in conducting airways: 0.0193
Total deposition fraction in conducting airways during inhalation: 0.0592
Total deposition fraction in conducting airways during pause: 0.0000
Total deposition fraction in conducting airways during exhalation: 0.0044
Total deposition fraction in alveolar region: 0.1017
Total deposition fraction in alveolar region during inhalation: 0.1601
Total deposition fraction in alveolar region during pause: 0.0000
Total deposition fraction in alveolar region during exhalation: 0.0213
*************Dosimetrics**************
Mass Deposition per Alveolus (mg): 7.348E-13
Mass Deposition per Macrophage (mg): 6.073E-14
Number of Particles per Alveolus: 1.212E-3
Number of Particles per Macrophage: 1.002E-4
Airway deposition fraction (TB + Alv): 0.1209
Deposition per generation in RL
Gen. Num.	Dep. Frac.	Surf. Area	TB S.A.	Pul S.A.	Dep. Frac./Area (cm²)
5		0.0008326	0.2886	0.2886	0	0.002885
6		0.0006194	0.355	0.355	0	0.001745
7		0.000783	0.6152	0.6152	0	0.001273
8		0.0008135	0.9184	0.9184	0	0.0008857
9		0.0009765	1.297	1.297	0	0.0007528
10		0.001062	1.616	1.616	0	0.0006572
11		0.001265	1.763	1.763	0	0.0007176
12		0.001417	1.913	1.913	0	0.0007408
13		0.001584	2.147	2.147	0	0.0007377
14		0.001801	2.423	2.423	0	0.0007433
15		0.002143	3.061	3.061	0	0.0007
16		0.002628	4.166	4.166	0	0.0006308
17		0.003326	6.264	6.264	0	0.0005311
18		0.004397	9.863	0	20.03	0.0004458
19		0.005766	15.59	0	48.12	0.0003699
20		0.008146	26.08	0	123.7	0.0003124
21		0.01116	47.62	0	372.9	0.0002343
22		0.01541	81.63	0	732.2	0.0001887
23		0.02049	163.3	0	1464	0.0001255
24		0.02226	310.2	0	2913	7.177e-05
25		0.01406	620.4	0	5825	2.266e-05
--> Deposition Fraction per acinar region <--
0.0263656
0.0977865
0.0218283
0.101679
0.0222168
Total alveolar/acinar deposition: 0.2699
Average deposition per alveolus/acinus: 5.398E-2
Standard deviation of acinar deposition: 4.183E-2
Realtive SD of acinar deposition: 7.750E-1

## Sheet: Exposure Data
								DIESEL MOUSE EXPOSURES
		4 Hr. exposures			1mg/10ml Diesel in liquid				5ul Tween80/L			CPC 456
		Filter Target = 0.1 ug/L			Filters 5L/min for 60 min. = 300L				Diesel 1650b SRM
Round 1					Mass Conc. on Filters							Count	Count			Size	Size
Start		Week1		Hr1	Hr2	Hr3	Hr4	Avg ug/L	SD		CPC	Mean (#/cm³)	Std. Dev. (#/cm³)		SMPS	CMD (nm)	Mean (nm)'	GSD
08:30:00	Tues.	Day1	2018-04-24	0.09	0.083	0.1	0.11	0.09575	0.0117863			28384.1	4237.09			110	138.5	1.7
08:30:00	Wed.	Day2	2018-04-25	0.137	0.113	0.137	0.093	0.12	0.0212603			23530	5453.12			102.9	131.5	1.7
08:35:00	Thurs.	Day3	2018-04-26	0.117	0.087	0.067	0.1	0.09275	0.0211088			21442.5	3981.48			123.1	156.6	1.72
08:30:00	Fri.	Day4	2018-04-27	0.123	0.083	0.113	0.077	0.099	0.0224499			19611.9	2941.39			96.4	122.4	1.68
08:30:00	Sat.	Day5	2018-04-28	0.113	0.083	0.08	0.093	0.09225	0.0149081			20482.4	3615.07			105.3	133	1.69
							Avg.	0.09995				22690.2				107.54		1.698
							SD	0.011529				3501.18				9.98514
		Week2		Hr1	Hr2	Hr3	Hr4	Avg ug/L	SD		CPC	Mean (#/cm³)	Std. Dev. (#/cm³)			Mean (nm)	Mean (nm)'	GSD
08:30:00	Mon.	Day1	2018-04-30	0.13	0.087	--	0.093	0.103333	0.0232881			19606.9	4282.63			114	141.1	1.68
08:30:00	Tues.	Day2	2018-05-01	0.107	0.097	0.087	0.103	0.0985	0.00869866			21528.2	2776.33			103.9	132.2	1.7
08:30:00	Wed.	Day3	2018-05-02	0.137	0.083	0.073	0.093	0.0965	0.0282076			20075.4	4017.59			106.4	130.6	1.66
08:30:00	Thurs.	Day4	2018-05-03	0.12	0.087	0.08	0.109	0.099	0.0186726			21829.7	3251.25			100.8	127.1	1.65
07:55:00	Fri.	Day5	2018-05-04	0.123	0.067	0.083	0.11	0.09575	0.0253952			22408.6	3706.01			102.2	127.9	1.64
09:00:00	Sat.	Day6	2018-05-05	0.103	0.067	0.073	0.098	0.08525	0.0178955			19647.7	5124.72			--	--	--
							Avg.	0.0963889				21089.8				105.46		1.666
							SD	0.00606622				1194.46				5.21037
		Week3		Hr1	Hr2	Hr3	Hr4	Avg ug/L	SD		CPC	Mean (#/cm³)	Std. Dev. (#/cm³)			Mean (nm)	Mean (nm)'	GSD
08:30:00	Mon.	Day1	2018-05-07	0.263	0.097	0.093	0.073	0.1315	0.0882931			18960.7	4971.73			109.6	137.4	1.67
08:35:00	Tues.	Day2	2018-05-08	0.11	0.087	0.08	0.097	0.0935	0.0130256			20684.3	4693.06			99.6	122.1	1.62
08:25:00	Wed.	Day3	2018-05-09	0.143	0.1	0.063	0.093	0.09975	0.0329987			19076.6	3906.63			100.2	122.3	1.62
08:25:00	Thurs.	Day4	2018-05-10	0.133	0.1	0.0901	0.087	0.102525	0.0210595			19255.5	2886.23			106.1	133.8	1.69
08:32:00	Fri.	Day5	2018-05-11	0.083	0.093	0.107	0.103	0.0965	0.0107548			22685	4847.56			106.7	133.1	1.67
							Avg.	0.104755				20132.4				104.44		1.654
							SD	0.0153308				1587.21				4.3558
																105.813
								0.100116								6.5171
								0.0109754

## Sheet: Corpus Call, Cortex GFAP P14
Sample	Section	Corpus Callosum Immunodensity	Cortex Immunodensity	Sex	Treatment
1F 1650b	1	43.385	14.487	F	1650b
1F 1650b	2	37.624	14.866	F	1650b
1F 1650b	3	34.936	19.023	F	1650b
1F 1650b	4	40.181	16.749	F	1650b
1F Ctrl	1	36.865	11.646	F	Control
1F Ctrl	2	34.753	12.501	F	Control
1F Ctrl	3	39.746	14.752	F	Control
1F Ctrl	4	40.575	6.819	F	Control
1M Ctrl	1	30.05	9.348	M	Control
1M Ctrl	2	35.006	15.558	M	Control
1M Ctrl	3	35.886	7.817	M	Control
1M Ctrl	4	36.437	14.342	M	Control
4M 1650b	1	48.687	22.051	M	1650b
4M 1650b	2	45.013	15.971	M	1650b
4M 1650b	3	33.564	18.653	M	1650b
4M 1650b	4	38.503	6.17	M	1650b
4M Ctrl	1	45.161	11.795	M	Control
4M Ctrl	2	34.587	4.406	M	Control
4M Ctrl	3	35.361	20.771	M	Control
4M Ctrl	4	26.234	13.414	M	Control
5F 1650b	1	47.15	20.447	F	1650b
5F 1650b	2	47.439	14.046	F	1650b
5F 1650b	3	39.466	6.607	F	1650b
5F 1650b	4	51.565	23.719	F	1650b
5M Ctrl	1	34.01	27.925	M	Control
5M Ctrl	2	40.47	12.832	M	Control
5M Ctrl	3	39.133	4.909	M	Control
5M Ctrl	4	31.243	6.303	M	Control
7F Ctrl	1	48.223	15.647	F	Control
7F Ctrl	2	44.679	33.643	F	Control
7F Ctrl	3	45.509	32.019	F	Control
7F Ctrl	4	44.246	13.419	F	Control
8F 1650b	1	40.319	24.664	F	1650b
8F 1650b	2	37.598	21.037	F	1650b
8F 1650b	3	44.356	16.879	F	1650b
8F 1650b	4	40.823	15.065	F	1650b
9M 1650b	1	45.488	17.57	M	1650b
9M 1650b	2	44.6	15.315	M	1650b
9M 1650b	3	48.163	19.588	M	1650b
9M 1650b	4	40.222	26.402	M	1650b
10F 1650b	1	43.093	20.254	F	1650b
10F 1650b	2	47.879	11.646	F	1650b
10F 1650b	3	43.253	9.42	F	1650b
10F 1650b	4	40.718	18.143	F	1650b
10M Ctrl	1	47.195	12.678	M	Control
10M Ctrl	2	44.316	13.903	M	Control
10M Ctrl	3	40.074	13.439	M	Control
10M Ctrl	4	39.098	15.879	M	Control
11F 1650b	1	46.491	27.984	F	1650b
11F 1650b	2	46.993	26.5	F	1650b
11F 1650b	3	46.556	15.873	F	1650b
11F 1650b	4	47.017	23.362	F	1650b
11M 1650b	1	39.56	23.045	M	1650b
11M 1650b	2	49.108	17.029	M	1650b
11M 1650b	3	35.753	15.465	M	1650b
11M 1650b	4	43.186	15.952	M	1650b
15M 1650b	1	49.503	12.397	M	1650b
15M 1650b	2	46.184	24.543	M	1650b
15M 1650b	3	48.069	11.511	M	1650b
15M 1650b	4	41.596	15.479	M	1650b
21M 1650b	1	47.614	16.883	M	1650b
21M 1650b	2	51.525	19.191	M	1650b
21M 1650b	3	49.575	10.418	M	1650b
21M 1650b	4	46.827	11.759	M	1650b
22F Ctrl	1	49.693	21.356	F	Control
22F Ctrl	2	45.455	3.149	F	Control
22F Ctrl	3	46.643	8.321	F	Control
22F Ctrl	4	43.806	13.009	F	Control
26F Ctrl	1	49.159	10.924	F	Control
26F Ctrl	2	45.323	21.895	F	Control
26F Ctrl	3	45.075	20.546	F	Control
26F Ctrl	4	40.821	15.391	F	Control
30F 1650b	1	47.206	7.684	F	1650b
30F 1650b	2	38.672	26.289	F	1650b
30F 1650b	3	45.764	15.908	F	1650b
30F 1650b	4	45.502	30.124	F	1650b
30F Ctrl	1	48.91	16.766	F	Control
30F Ctrl	2	48.302	33.259	F	Control
30F Ctrl	3	41.261	11.055	F	Control
30F Ctrl	4	44.213	14.565	F	Control
30M 1650b	1	41.996	27.96	M	1650b
30M 1650b	2	41.241	23.924	M	1650b
30M 1650b	3	36.619	22.09	M	1650b
30M 1650b	4	39.239	14.306	M	1650b
30M Ctrl	1	48.177	12.8	M	Control
30M Ctrl	2	43.439	14.63	M	Control
30M Ctrl	3	45.009	17.988	M	Control
30M Ctrl	4	47.73	28.701	M	Control
35M Ctrl	1	29.487	17.317	M	Control
35M Ctrl	2	43.33	7.632	M	Control
35M Ctrl	3	26.527	6.758	M	Control
35M Ctrl	4	47.071	18.304	M	Control
8F Ctrl	1	48.172	16.051	F	Control
8F Ctrl	2	50.745	26.171	F	Control
8F Ctrl	3	46.935	23.308	F	Control
8F Ctrl	4	46.71	27.048	F	Control

## Sheet: Hippocampus GFAP P14
Sample	Section	Hipp Immunodensity	Sex	Treatment
1F 1650b	1	55.114	F	1650b
1F 1650b	2	50.92	F	1650b
1F 1650b	3	48.466	F	1650b
1F 1650b	4	53.284	F	1650b
1F Ctrl	1	59.452	F	Control
1F Ctrl	2	64.981	F	Control
1F Ctrl	3	52.51	F	Control
1F Ctrl	4	58.355	F	Control
1M Ctrl	1	54.077	M	Control
1M Ctrl	2	53.572	M	Control
1M Ctrl	3	43.955	M	Control
1M Ctrl	4	52.015	M	Control
21M 1650b	1	66.148	M	1650b
21M 1650b	2	63.007	M	1650b
21M 1650b	3	46.994	M	1650b
21M 1650b	4	64.622	M	1650b
22F Ctrl	1	61.533	F	Control
22F Ctrl	2	63.825	F	Control
22F Ctrl	3	66.042	F	Control
22F Ctrl	4	62.103	F	Control
26F Ctrl	1	71.284	F	Control
26F Ctrl	2	61.82	F	Control
26F Ctrl	3	59.62	F	Control
26F Ctrl	4	52.465	F	Control
30F 1650b	1	57.931	F	1650b
30F 1650b	2	60.728	F	1650b
30F 1650b	3	52.283	F	1650b
30F 1650b	4	54.497	F	1650b
30F Ctrl	1	59.055	F	Control
30F Ctrl	2	51.948	F	Control
30F Ctrl	3	63.62	F	Control
30F Ctrl	4	50.917	F	Control
30M 1650b	1	57.952	M	1650b
30M 1650b	2	58.88	M	1650b
30M 1650b	3	56.188	M	1650b
30M 1650b	4	62.466	M	1650b
30M Ctrl	1	51.804	M	Control
30M Ctrl	2	50.975	M	Control
30M Ctrl	3	62.389	M	Control
30M Ctrl	4	59.44	M	Control
35M Ctrl	1	45.534	M	Control
35M Ctrl	2	46.471	M	Control
35M Ctrl	3	46.537	M	Control
35M Ctrl	4	56.186	M	Control
4M 1650b	1	60.679	M	1650b
4M 1650b	2	61.241	M	1650b
4M 1650b	3	47.971	M	1650b
4M 1650b	4	57.679	M	1650b
4M Ctrl	1	61.049	M	Control
4M Ctrl	2	54.589	M	Control
4M Ctrl	3	59.916	M	Control
4M Ctrl	4	55.241	M	Control
5F 1650b	1	63.813	F	1650b
5F 1650b	2	56.42	F	1650b
5F 1650b	3	52.993	F	1650b
5F 1650b	4	53.913	F	1650b
5M Ctrl	1	62.971	M	Control
5M Ctrl	2	60.42	M	Control
5M Ctrl	3	55.986	M	Control
5M Ctrl	4	67.423	M	Control
7F Ctrl	1	60.454	F	Control
7F Ctrl	2	65.313	F	Control
7F Ctrl	3	60.935	F	Control
7F Ctrl	4	60.166	F	Control
8F 1650b	1	58.653	F	1650b
8F 1650b	2	51.555	F	1650b
8F 1650b	3	55.29	F	1650b
8F 1650b	4	57.863	F	1650b
8F Ctrl	1	54.62	F	Control
8F Ctrl	2	63.169	F	Control
8F Ctrl	3	45.447	F	Control
8F Ctrl	4	54.821	F	Control
9M 1650b	1	63.958	M	1650b
9M 1650b	2	64.23	M	1650b
9M 1650b	3	62.504	M	1650b
9M 1650b	4	40.655	M	1650b
10F 1650b	1	71.35	F	1650b
10F 1650b	2	60.714	F	1650b
10F 1650b	3	43.721	F	1650b
10F 1650b	4	58.76	F	1650b
10M Ctrl	1	55.45	M	Control
10M Ctrl	2	58.736	M	Control
10M Ctrl	3	54.178	M	Control
11F 1650b	1	58.253	F	1650b
11F 1650b	2	55.765	F	1650b
11F 1650b	3	53.714	F	1650b
11F 1650b	4	45.171	F	1650b
11M 1650b	1	52.425	M	1650b
11M 1650b	2	53.626	M	1650b
11M 1650b	3	51.2	M	1650b
11M 1650b	4	34.357	M	1650b
15M 1650b	1	62.066	M	1650b
15M 1650b	2	63.938	M	1650b
15M 1650b	3	61.074	M	1650b
15M 1650b	4	60.728	M	1650b

## Sheet: Corpus Cal MBP P14
Sample	Section	MBP Immunodensity	Sex	Treatment
1 F Ctrl	1	8.636	F	Control
1F Ctrl	2	6.774	F	Control
1F Ctrl	3	7.605	F	Control
1F Ctrl	4	5.329	F	Control
1 F NIST	1	9.532	F	1650b
1F NIST	2	9.657	F	1650b
1F NIST	3	4.494	F	1650b
1F NIST	4	11.614	F	1650b
1M Ctrl	1	11.337	M	Control
1M Ctrl	2	7.742	M	Control
1M Ctrl	3	11.24	M	Control
4M NIST	1	7.907	M	1650b
4M NIST	2	13.846	M	1650b
4M NIST	3	14.981	M	1650b
5F Ctrl	1	5.94	F	Control
5F Ctrl	2	10.343	F	Control
5F Ctrl	3	10.837	F	Control
5M Ctrl	1	15.198	M	Control
5M Ctrl	2	21.063	M	Control
5M Ctrl	3	12.522	M	Control
7F Ctrl	1	11.283	F	Control
7F Ctrl	2	15.226	F	Control
7F Ctrl	3	9.776	F	Control
8F Ctrl	1	6.506	F	Control
8F Ctrl	2	5.25	F	Control
8F Ctrl	3	10.204	F	Control
8F NIST	1	4.693	F	1650b
8F NIST	2	7.013	F	1650b
8F NIST	3	3.666	F	1650b
8F NIST	4	7.298	F	1650b
9M Ctrl	1	10.517	M	Control
9M Ctrl	2	13.641	M	Control
9M Ctrl	3	13.094	M	Control
9M NIST	1	16.798	M	1650b
9M NIST	2	13.78	M	1650b
9M NIST	3	14.582	M	1650b
9M NIST	4	11.849	M	1650b
10F NIST	1	11.686	F	1650b
10F NIST	2	19.063	F	1650b
10F NIST	3	8.913	F	1650b
11M 1650	1	7.461	M	1650b
11M 1650	2	5.206	M	1650b
11M 1650	3	9.905	M	1650b
11M 1650	4	5.15	M	1650b
15F NIST	1	19.428	F	1650b
15F NIST	2	10.601	F	1650b
15F NIST	3	21.332	F	1650b
15M NIST	1	20.13	M	1650b
15M NIST	2	21.864	M	1650b
15M NIST	3	23.377	M	1650b
18F Ctrl	1	11.921	F	Control
18F Ctrl	2	5.181	F	Control
18F Ctrl	3	9.203	F	Control
21M NIST	1	4.295	M	1650b
21M NIST	2	4.63	M	1650b
21M NIST	3	5.184	M	1650b
26F NIST	1	18.984	F	1650b
26F NIST	2	19.156	F	1650b
26F NIST	3	22.727	F	1650b
30F Ctrl	1	12.232	F	Control
30F Ctrl	2	12.177	F	Control
30F Ctrl	3	8.52	F	Control
30F NIST	1	15.934	F	1650b
30F NIST	2	17.582	F	1650b
30F NIST	3	17.542	F	1650b
30M Ctrl	1	20.707	M	Control
30M Ctrl	2	20.156	M	Control
30M Ctrl	3	18.187	M	Control
30M NIST	1	14.366	M	1650b
30M NIST	2	18.018	M	1650b
30M NIST	3	15.228	M	1650b
35M Ctrl	1	2.161	M	Control
35M Ctrl	2	2.885	M	Control
35M Ctrl	3	2.133	M	Control

## Sheet: Lateral Ventricle Area P14
Subject	Section	Area	Sex	Treatment
8F Ctrl	1	3875.74	F	Ctrl
8F Ctrl	2	7388.91	F	Ctrl
8F Ctrl	3	5536.27	F	Ctrl
8F Ctrl	4	4377.06	F	Ctrl
10F 1650	1	97431.2	F	1650b
10F 1650	2	76161.3	F	1650b
10F 1650	3	207507	F	1650b
10F 1650	4	175221	F	1650b
7F Ctrl	1	68441.3	F	Ctrl
7F Ctrl	2	75541.4	F	Ctrl
7F Ctrl	3	104074	F	Ctrl
7F Ctrl	4	154845	F	Ctrl
21M 1650	1	119966	M	1650b
21M 1650	2	259768	M	1650b
21M 1650	3	201476	M	1650b
21M 1650	4	99772	M	1650b
35M Ctrl	1	118073	M	Ctrl
35M Ctrl	2	83618.8	M	Ctrl
35M Ctrl	3	93696.7	M	Ctrl
35M Ctrl	4	346925	M	Ctrl
30F Ctrl	1	153060	F	Ctrl
30F Ctrl	2	115658	F	Ctrl
30F Ctrl	3	194003	F	Ctrl
30F Ctrl	4	247099	F	Ctrl
30M 1650	1	115960	M	1650b
30M 1650	2	137286	M	1650b
30M 1650	3	162320	M	1650b
30M 1650	4	278497	M	1650b
4M 1650	1	99645.6	M	1650b
4M 1650	2	263624	M	1650b
4M 1650	3	135703	M	1650b
4M 1650	4	180460	M	1650b
26F Ctrl	1	219425	F	Ctrl
26F Ctrl	2	217628	F	Ctrl
26F Ctrl	3	153114	F	Ctrl
26F Ctrl	4	139139	F	Ctrl
1F 1650	1	88756.3	F	1650b
1F 1650	2	229640	F	1650b
1F 1650	3	100580	F	1650b
1F 1650	4	85848.3	F	1650b
11F 1650	1	119130	F	1650b
11F 1650	2	180311	F	1650b
11F 1650	3	176003	F	1650b
11F 1650	4	262444	F	1650b
1M Ctrl	1	121729	M	Ctrl
1M Ctrl	2	143475	M	Ctrl
1M Ctrl	3	167760	M	Ctrl
1M Ctrl	4	102901	M	Ctrl
10M Ctrl	1	105003	M	Ctrl
10M Ctrl	2	89426.7	M	Ctrl
10M Ctrl	3	125252	M	Ctrl
10M Ctrl	4	115496	M	Ctrl
11M 1650	1	93133.9	M	1650b
11M 1650	2	108258	M	1650b
11M 1650	3	137191	M	1650b
11M 1650	4	195836	M	1650b
30F 1650	1	104866	F	1650b
30F 1650	2	103342	F	1650b
30F 1650	3	126698	F	1650b
30F 1650	4	236225	F	1650b
5M Ctrl	1	129378	M	Ctrl
5M Ctrl	2	155248	M	Ctrl
5M Ctrl	3	245641	M	Ctrl
5M Ctrl	4	101134	M	Ctrl
30M Ctrl	1	102369	M	Ctrl
30M Ctrl	2	73015.9	M	Ctrl
30M Ctrl	3	186003	M	Ctrl
30M Ctrl	4	95626.1	M	Ctrl
22F Ctrl	1	99297.3	F	Ctrl
22F Ctrl	2	99502.5	F	Ctrl
22F Ctrl	3	120500	F	Ctrl
22F Ctrl	4	331987	F	Ctrl
1F Ctrl	1	93146.2	F	Ctrl
1F Ctrl	2	79470	F	Ctrl
1F Ctrl	3	75964.3	F	Ctrl
1F Ctrl	4	89174.5	F	Ctrl
8F 1650	1	72273.3	F	1650b
8F 1650	2	95488	F	1650b
8F 1650	3	83172.6	F	1650b
8F 1650	4	70966.3	F	1650b
4M Ctrl	1	66598.6	M	Ctrl
4M Ctrl	2	80972.1	M	Ctrl
4M Ctrl	3	77421.7	M	Ctrl
4M Ctrl	4	75375.7	M	Ctrl
15M 1650	1	117681	M	1650b
15M 1650	2	89773	M	1650b
15M 1650	3	112394	M	1650b
15M 1650	4	145145	M	1650b
9M 1650	1	88348.8	M	1650b
9M 1650	2	123664	M	1650b
9M 1650	3	116666	M	1650b
9M 1650	4	138666	M	1650b
5F 1650	1	70523.1	F	1650b
5F 1650	2	80198.8	F	1650b
5F 1650	3	91769.9	F	1650b
5F 1650	4	93356.1	F	1650b

## Sheet: Post-Weaning Weight Data
Subject	Ear	Litter	Sex	Tx2	Day	Weights (g)	Piecewise	Day Piecewise
4 M 1650	B	4	M	1650	25	16.6	1	1
4 M 1650	B	4	M	1650	27	18.9	1	2
4 M 1650	B	4	M	1650	29	20.6	1	3
4 M 1650	B	4	M	1650	31	22	1	4
4 M 1650	B	4	M	1650	33	23.1	1	5
4 M 1650	B	4	M	1650	35	22.9	2	1
4 M 1650	B	4	M	1650	37	23	2	2
4 M 1650	B	4	M	1650	39	24	2	3
4 M 1650	B	4	M	1650	41	23.8	2	4
4 M 1650	B	4	M	1650	43	24.1	2	5
4 M 1650	B	4	M	1650	45	25.8	2	6
4 M 1650	B	4	M	1650	47	26.1	2	7
4 M Control	R	4	M	Control	25	15.3	1	1
4 M Control	R	4	M	Control	27	17.5	1	2
4 M Control	R	4	M	Control	29	19.2	1	3
4 M Control	R	4	M	Control	31	20.3	1	4
4 M Control	R	4	M	Control	33	21.3	1	5
4 M Control	R	4	M	Control	35	21.4	2	1
4 M Control	R	4	M	Control	37	22.3	2	2
4 M Control	R	4	M	Control	39	22.7	2	3
4 M Control	R	4	M	Control	41	22.8	2	4
4 M Control	R	4	M	Control	43	22.4	2	5
4 M Control	R	4	M	Control	45	24.1	2	6
4 M Control	R	4	M	Control	47	24.3	2	7
5 M 1650	L	5	M	1650	25	14.1	1	1
5 M 1650	L	5	M	1650	27	16.4	1	2
5 M 1650	L	5	M	1650	29	18.3	1	3
5 M 1650	L	5	M	1650	31	19.6	1	4
5 M 1650	L	5	M	1650	33	21.1	1	5
5 M 1650	L	5	M	1650	35	20.6	2	1
5 M 1650	L	5	M	1650	37	21	2	2
5 M 1650	L	5	M	1650	39	21.3	2	3
5 M 1650	L	5	M	1650	41	21	2	4
5 M 1650	L	5	M	1650	43	21.3	2	5
5 M 1650	L	5	M	1650	45	22.7	2	6
5 M 1650	L	5	M	1650	47	22.5	2	7
5 M Control	N	5	M	Control	25	13.4	1	1
5 M Control	N	5	M	Control	27	15.7	1	2
5 M Control	N	5	M	Control	29	17.6	1	3
5 M Control	N	5	M	Control	31	19.5	1	4
5 M Control	N	5	M	Control	33	21	1	5
5 M Control	N	5	M	Control	35	20.5	2	1
5 M Control	N	5	M	Control	37	21.2	2	2
5 M Control	N	5	M	Control	39	21.4	2	3
5 M Control	N	5	M	Control	41	21	2	4
5 M Control	N	5	M	Control	43	21.4	2	5
5 M Control	N	5	M	Control	45	22.5	2	6
5 M Control	N	5	M	Control	47	22.6	2	7
4 F 1650	B	4	F	1650	25	13.4	1	1
4 F 1650	B	4	F	1650	27	14.8	1	2
4 F 1650	B	4	F	1650	29	16.4	1	3
4 F 1650	B	4	F	1650	31	17.2	1	4
4 F 1650	B	4	F	1650	33	17.7	1	5
4 F 1650	B	4	F	1650	35	18.3	2	1
4 F 1650	B	4	F	1650	37	18.5	2	2
4 F 1650	B	4	F	1650	39	18.5	2	3
4 F 1650	B	4	F	1650	41	18.4	2	4
4 F 1650	B	4	F	1650	43	18.8	2	5
4 F 1650	B	4	F	1650	45	19	2	6
4 F 1650	B	4	F	1650	47	19.6	2	7
4 F Control	R	4	F	Control	25	13.2	1	1
4 F Control	R	4	F	Control	27	14.7	1	2
4 F Control	R	4	F	Control	29	16.5	1	3
4 F Control	R	4	F	Control	31	17.1	1	4
4 F Control	R	4	F	Control	33	18.4	1	5
4 F Control	R	4	F	Control	35	18.3	2	1
4 F Control	R	4	F	Control	37	18.4	2	2
4 F Control	R	4	F	Control	39	18.9	2	3
4 F Control	R	4	F	Control	41	18.4	2	4
4 F Control	R	4	F	Control	43	18.9	2	5
4 F Control	R	4	F	Control	45	19.4	2	6
4 F Control	R	4	F	Control	47	19.9	2	7
5 F 1650	L	5	F	1650	25	12.1	1	1
5 F 1650	L	5	F	1650	27	13.6	1	2
5 F 1650	L	5	F	1650	29	14.9	1	3
5 F 1650	L	5	F	1650	31	15.7	1	4
5 F 1650	L	5	F	1650	33	16.5	1	5
5 F 1650	L	5	F	1650	35	16.3	2	1
5 F 1650	L	5	F	1650	37	17.6	2	2
5 F 1650	L	5	F	1650	39	17.3	2	3
5 F 1650	L	5	F	1650	41	18	2	4
5 F 1650	L	5	F	1650	43	17.3	2	5
5 F 1650	L	5	F	1650	45	18.6	2	6
5 F 1650	L	5	F	1650	47	18.5	2	7
5 F Control	N	5	F	Control	25	12.7	1	1
5 F Control	N	5	F	Control	27	13.9	1	2
5 F Control	N	5	F	Control	29	15.7	1	3
5 F Control	N	5	F	Control	31	16.2	1	4
5 F Control	N	5	F	Control	33	17.3	1	5
5 F Control	N	5	F	Control	35	17.2	2	1
5 F Control	N	5	F	Control	37	17.7	2	2
5 F Control	N	5	F	Control	39	18.8	2	3
5 F Control	N	5	F	Control	41	18.5	2	4
5 F Control	N	5	F	Control	43	18.4	2	5
5 F Control	N	5	F	Control	45	18.8	2	6
5 F Control	N	5	F	Control	47	19.5	2	7
9 M 1650	R	9	M	1650	25	14.5	1	1
9 M 1650	R	9	M	1650	27	17.3	1	2
9 M 1650	R	9	M	1650	29	19.5	1	3
9 M 1650	R	9	M	1650	31	19.8	1	4
9 M 1650	R	9	M	1650	33	21	1	5
9 M 1650	R	9	M	1650	35	21	2	1
9 M 1650	R	9	M	1650	37	21.8	2	2
9 M 1650	R	9	M	1650	39	22.1	2	3
9 M 1650	R	9	M	1650	41	22.8	2	4
9 M 1650	R	9	M	1650	43	22.4	2	5
9 M 1650	R	9	M	1650	45	23.3	2	6
9 M 1650	R	9	M	1650	47	24.2	2	7
9 M Control	B	9	M	Control	25	14.5	1	1
9 M Control	B	9	M	Control	27	16.7	1	2
9 M Control	B	9	M	Control	29	18.8	1	3
9 M Control	B	9	M	Control	31	19.8	1	4
9 M Control	B	9	M	Control	33	21.1	1	5
9 M Control	B	9	M	Control	35	21.6	2	1
9 M Control	B	9	M	Control	37	22.1	2	2
9 M Control	B	9	M	Control	39	22.8	2	3
9 M Control	B	9	M	Control	41	22.6	2	4
9 M Control	B	9	M	Control	43	23.1	2	5
9 M Control	B	9	M	Control	45	24	2	6
9 M Control	B	9	M	Control	47	24.2	2	7
15 M 1650	N	15	M	1650	25	12.6	1	1
15 M 1650	N	15	M	1650	27	14.3	1	2
15 M 1650	N	15	M	1650	29	16	1	3
15 M 1650	N	15	M	1650	31	17	1	4
15 M 1650	N	15	M	1650	33	18.7	1	5
15 M 1650	N	15	M	1650	35	19.2	2	1
15 M 1650	N	15	M	1650	37	19.8	2	2
15 M 1650	N	15	M	1650	39	20.3	2	3
15 M 1650	N	15	M	1650	41	20.4	2	4
15 M 1650	N	15	M	1650	43	20.9	2	5
15 M 1650	N	15	M	1650	45	21.6	2	6
15 M 1650	N	15	M	1650	47	22	2	7
15 M Control	L	15	M	Control	25	16.6	1	1
15 M Control	L	15	M	Control	27	18.5	1	2
15 M Control	L	15	M	Control	29	20.5	1	3
15 M Control	L	15	M	Control	31	21.2	1	4
15 M Control	L	15	M	Control	33	22.5	1	5
15 M Control	L	15	M	Control	35	23	2	1
15 M Control	L	15	M	Control	37	23.2	2	2
15 M Control	L	15	M	Control	39	24.2	2	3
15 M Control	L	15	M	Control	41	23.8	2	4
15 M Control	L	15	M	Control	43	24.1	2	5
15 M Control	L	15	M	Control	45	25.3	2	6
15 M Control	L	15	M	Control	47	25.6	2	7
9 F 1650	R	9	F	1650	25	10.5	1	1
9 F 1650	R	9	F	1650	27		1	2
9 F 1650	R	9	F	1650	29	15	1	3
9 F 1650	R	9	F	1650	31	15.3	1	4
9 F 1650	R	9	F	1650	33	16	1	5
9 F 1650	R	9	F	1650	35	16.8	2	1
9 F 1650	R	9	F	1650	37	17.2	2	2
9 F 1650	R	9	F	1650	39	18.6	2	3
9 F 1650	R	9	F	1650	41	18	2	4
9 F 1650	R	9	F	1650	43	18	2	5
9 F 1650	R	9	F	1650	45	18.2	2	6
9 F 1650	R	9	F	1650	47	18.6	2	7
9 F Control	B	9	F	Control	25	11.5	1	1
9 F Control	B	9	F	Control	27		1	2
9 F Control	B	9	F	Control	29	15	1	3
9 F Control	B	9	F	Control	31	16	1	4
9 F Control	B	9	F	Control	33	17	1	5
9 F Control	B	9	F	Control	35	18.2	2	1
9 F Control	B	9	F	Control	37	17.9	2	2
9 F Control	B	9	F	Control	39	18.9	2	3
9 F Control	B	9	F	Control	41	19.3	2	4
9 F Control	B	9	F	Control	43	18.7	2	5
9 F Control	B	9	F	Control	45	19.5	2	6
9 F Control	B	9	F	Control	47	19.2	2	7
15 F 1650	N	15	F	1650	25	11.6	1	1
15 F 1650	N	15	F	1650	27		1	2
15 F 1650	N	15	F	1650	29	15.1	1	3
15 F 1650	N	15	F	1650	31	16.4	1	4
15 F 1650	N	15	F	1650	33	17.7	1	5
15 F 1650	N	15	F	1650	35	19	2	1
15 F 1650	N	15	F	1650	37	18.8	2	2
15 F 1650	N	15	F	1650	39	19.8	2	3
15 F 1650	N	15	F	1650	41	20.3	2	4
15 F 1650	N	15	F	1650	43	19.6	2	5
15 F 1650	N	15	F	1650	45	20.7	2	6
15 F 1650	N	15	F	1650	47	19.9	2	7
15 F Control	L	15	F	Control	25	11.9	1	1
15 F Control	L	15	F	Control	27		1	2
15 F Control	L	15	F	Control	29	15.3	1	3
15 F Control	L	15	F	Control	31	16.3	1	4
15 F Control	L	15	F	Control	33	17.5	1	5
15 F Control	L	15	F	Control	35	18	2	1
15 F Control	L	15	F	Control	37	18.8	2	2
15 F Control	L	15	F	Control	39	19.3	2	3
15 F Control	L	15	F	Control	41	20.6	2	4
15 F Control	L	15	F	Control	43	19.5	2	5
15 F Control	L	15	F	Control	45	20.1	2	6
15 F Control	L	15	F	Control	47	20.4	2	7
26 M 1650	B	26	M	1650	25	14.5	1	1
26 M 1650	B	26	M	1650	27	16.6	1	2
26 M 1650	B	26	M	1650	29	18.5	1	3
26 M 1650	B	26	M	1650	31	20	1	4
26 M 1650	B	26	M	1650	33	21.2	1	5
26 M 1650	B	26	M	1650	35	21.1	2	1
26 M 1650	B	26	M	1650	37	21.6	2	2
26 M 1650	B	26	M	1650	39	22.4	2	3
26 M 1650	B	26	M	1650	41	22.6	2	4
26 M 1650	B	26	M	1650	43	22.7	2	5
26 M 1650	B	26	M	1650	45	23.6	2	6
26 M 1650	B	26	M	1650	47	23.9	2	7
26 M Control	R	26	M	Control	25	15.6	1	1
26 M Control	R	26	M	Control	27	17.8	1	2
26 M Control	R	26	M	Control	29	19.3	1	3
26 M Control	R	26	M	Control	31	20.3	1	4
26 M Control	R	26	M	Control	33	21.2	1	5
26 M Control	R	26	M	Control	35	20.6	2	1
26 M Control	R	26	M	Control	37	21.7	2	2
26 M Control	R	26	M	Control	39	22.4	2	3
26 M Control	R	26	M	Control	41	22.2	2	4
26 M Control	R	26	M	Control	43	22.7	2	5
26 M Control	R	26	M	Control	45	23.5	2	6
26 M Control	R	26	M	Control	47	23.8	2	7
1 M 1650	L	1	M	1650	25	13.1	1	1
1 M 1650	L	1	M	1650	27	14.8	1	2
1 M 1650	L	1	M	1650	29	16.4	1	3
1 M 1650	L	1	M	1650	31	18.2	1	4
1 M 1650	L	1	M	1650	33	19.5	1	5
1 M 1650	L	1	M	1650	35	20.2	2	1
1 M 1650	L	1	M	1650	37	20.9	2	2
1 M 1650	L	1	M	1650	39	21.7	2	3
1 M 1650	L	1	M	1650	41	21.6	2	4
1 M 1650	L	1	M	1650	43	22	2	5
1 M 1650	L	1	M	1650	45	22.5	2	6
1 M 1650	L	1	M	1650	47	22.9	2	7
1 M Control	N	1	M	Control	25	13.9	1	1
1 M Control	N	1	M	Control	27	14.8	1	2
1 M Control	N	1	M	Control	29	18.2	1	3
1 M Control	N	1	M	Control	31	19.7	1	4
1 M Control	N	1	M	Control	33	20.6	1	5
1 M Control	N	1	M	Control	35	20.9	2	1
1 M Control	N	1	M	Control	37	21.6	2	2
1 M Control	N	1	M	Control	39	22.2	2	3
1 M Control	N	1	M	Control	41	22.4	2	4
1 M Control	N	1	M	Control	43	22.4	2	5
1 M Control	N	1	M	Control	45	23.5	2	6
1 M Control	N	1	M	Control	47	23.7	2	7
26 F 1650	B	26	F	1650	25	13	1	1
26 F 1650	B	26	F	1650	27	14.6	1	2
26 F 1650	B	26	F	1650	29	15.9	1	3
26 F 1650	B	26	F	1650	31	16.8	1	4
26 F 1650	B	26	F	1650	33	18.7	1	5
26 F 1650	B	26	F	1650	35	18.2	2	1
26 F 1650	B	26	F	1650	37	18.6	2	2
26 F 1650	B	26	F	1650	39	18.8	2	3
26 F 1650	B	26	F	1650	41	18.6	2	4
26 F 1650	B	26	F	1650	43	19	2	5
26 F 1650	B	26	F	1650	45	19.3	2	6
26 F 1650	B	26	F	1650	47	19.7	2	7
26 F Control	R	26	F	Control	25	13.6	1	1
26 F Control	R	26	F	Control	27	15	1	2
26 F Control	R	26	F	Control	29	16	1	3
26 F Control	R	26	F	Control	31	17	1	4
26 F Control	R	26	F	Control	33	17.8	1	5
26 F Control	R	26	F	Control	35	17.8	2	1
26 F Control	R	26	F	Control	37	18.5	2	2
26 F Control	R	26	F	Control	39	18.8	2	3
26 F Control	R	26	F	Control	41	18.5	2	4
26 F Control	R	26	F	Control	43	19	2	5
26 F Control	R	26	F	Control	45	19	2	6
26 F Control	R	26	F	Control	47	19.8	2	7
1 F 1650	L	1	F	1650	25	11.7	1	1
1 F 1650	L	1	F	1650	27	13.2	1	2
1 F 1650	L	1	F	1650	29	14.9	1	3
1 F 1650	L	1	F	1650	31	15.9	1	4
1 F 1650	L	1	F	1650	33	17.1	1	5
1 F 1650	L	1	F	1650	35	17.2	2	1
1 F 1650	L	1	F	1650	37	17.4	2	2
1 F 1650	L	1	F	1650	39	17.6	2	3
1 F 1650	L	1	F	1650	41	17.3	2	4
1 F 1650	L	1	F	1650	43	18	2	5
1 F 1650	L	1	F	1650	45	18.2	2	6
1 F 1650	L	1	F	1650	47	18.8	2	7
1 F Control	N	1	F	Control	25	12.8	1	1
1 F Control	N	1	F	Control	27	14.4	1	2
1 F Control	N	1	F	Control	29	16.1	1	3
1 F Control	N	1	F	Control	31	17.6	1	4
1 F Control	N	1	F	Control	33	18.3	1	5
1 F Control	N	1	F	Control	35	18.9	2	1
1 F Control	N	1	F	Control	37	18.7	2	2
1 F Control	N	1	F	Control	39	18.5	2	3
1 F Control	N	1	F	Control	41	18.6	2	4
1 F Control	N	1	F	Control	43	18.4	2	5
1 F Control	N	1	F	Control	45	18.9	2	6
1 F Control	N	1	F	Control	47	19.3	2	7
10 M 1650	R	10	M	1650	25	14.6	1	1
10 M 1650	R	10	M	1650	27	17.1	1	2
10 M 1650	R	10	M	1650	29	19.3	1	3
10 M 1650	R	10	M	1650	31	20.6	1	4
10 M 1650	R	10	M	1650	33	21.6	1	5
10 M 1650	R	10	M	1650	35	21.9	2	1
10 M 1650	R	10	M	1650	37	22.2	2	2
10 M 1650	R	10	M	1650	39	22.9	2	3
10 M 1650	R	10	M	1650	41	22.7	2	4
10 M 1650	R	10	M	1650	43	22.6	2	5
10 M 1650	R	10	M	1650	45	23.5	2	6
10 M 1650	R	10	M	1650	47	24	2	7
10 M Control	B	10	M	Control	25	13.9	1	1
10 M Control	B	10	M	Control	27	15.8	1	2
10 M Control	B	10	M	Control	29	18.5	1	3
10 M Control	B	10	M	Control	31	20.2	1	4
10 M Control	B	10	M	Control	33	21.6	1	5
10 M Control	B	10	M	Control	35	21.8	2	1
10 M Control	B	10	M	Control	37	21.8	2	2
10 M Control	B	10	M	Control	39	22.4	2	3
10 M Control	B	10	M	Control	41	22	2	4
10 M Control	B	10	M	Control	43	22.2	2	5
10 M Control	B	10	M	Control	45	22.8	2	6
10 M Control	B	10	M	Control	47	23.2	2	7
30 M 1650	N	30	M	1650	25	13.8	1	1
30 M 1650	N	30	M	1650	27	16	1	2
30 M 1650	N	30	M	1650	29	18.4	1	3
30 M 1650	N	30	M	1650	31	19.6	1	4
30 M 1650	N	30	M	1650	33	21	1	5
30 M 1650	N	30	M	1650	35	21.9	2	1
30 M 1650	N	30	M	1650	37	22.5	2	2
30 M 1650	N	30	M	1650	39	23.3	2	3
30 M 1650	N	30	M	1650	41	23.6	2	4
30 M 1650	N	30	M	1650	43	24.2	2	5
30 M 1650	N	30	M	1650	45	24.6	2	6
30 M 1650	N	30	M	1650	47	24.9	2	7
30 M Control	L	30	M	Control	25	14.2	1	1
30 M Control	L	30	M	Control	27	17	1	2
30 M Control	L	30	M	Control	29	18.4	1	3
30 M Control	L	30	M	Control	31	20.4	1	4
30 M Control	L	30	M	Control	33	21.3	1	5
30 M Control	L	30	M	Control	35	22.4	2	1
30 M Control	L	30	M	Control	37	22.9	2	2
30 M Control	L	30	M	Control	39	23.8	2	3
30 M Control	L	30	M	Control	41	24.1	2	4
30 M Control	L	30	M	Control	43	24.4	2	5
30 M Control	L	30	M	Control	45	24.7	2	6
30 M Control	L	30	M	Control	47	25.3	2	7
10 F 1650	R	10	F	1650	25	12.9	1	1
10 F 1650	R	10	F	1650	27	14.2	1	2
10 F 1650	R	10	F	1650	29	16.5	1	3
10 F 1650	R	10	F	1650	31	17.6	1	4
10 F 1650	R	10	F	1650	33	18.6	1	5
10 F 1650	R	10	F	1650	35	19.7	2	1
10 F 1650	R	10	F	1650	37	19.3	2	2
10 F 1650	R	10	F	1650	39	20.1	2	3
10 F 1650	R	10	F	1650	41	19	2	4
10 F 1650	R	10	F	1650	43	19.8	2	5
10 F 1650	R	10	F	1650	45	19.6	2	6
10 F 1650	R	10	F	1650	47	19.6	2	7
10 F Control	B	10	F	Control	25	11.7	1	1
10 F Control	B	10	F	Control	27	13.1	1	2
10 F Control	B	10	F	Control	29	14.7	1	3
10 F Control	B	10	F	Control	31	15.8	1	4
10 F Control	B	10	F	Control	33	17	1	5
10 F Control	B	10	F	Control	35	17.7	2	1
10 F Control	B	10	F	Control	37	17.7	2	2
10 F Control	B	10	F	Control	39	17.8	2	3
10 F Control	B	10	F	Control	41	18.2	2	4
10 F Control	B	10	F	Control	43	17.6	2	5
10 F Control	B	10	F	Control	45	18.1	2	6
10 F Control	B	10	F	Control	47	17.7	2	7
30 F 1650	N	30	F	1650	25	12.6	1	1
30 F 1650	N	30	F	1650	27	14.4	1	2
30 F 1650	N	30	F	1650	29	15.4	1	3
30 F 1650	N	30	F	1650	31	16.6	1	4
30 F 1650	N	30	F	1650	33	17.8	1	5
30 F 1650	N	30	F	1650	35	18.4	2	1
30 F 1650	N	30	F	1650	37	18.9	2	2
30 F 1650	N	30	F	1650	39	19	2	3
30 F 1650	N	30	F	1650	41	18.7	2	4
30 F 1650	N	30	F	1650	43	19.8	2	5
30 F 1650	N	30	F	1650	45	19.7	2	6
30 F 1650	N	30	F	1650	47	19.8	2	7
30 F Control	L	30	F	Control	25	12.6	1	1
30 F Control	L	30	F	Control	27	14.2	1	2
30 F Control	L	30	F	Control	29	15.4	1	3
30 F Control	L	30	F	Control	31	16.2	1	4
30 F Control	L	30	F	Control	33	17.6	1	5
30 F Control	L	30	F	Control	35	18.5	2	1
30 F Control	L	30	F	Control	37	18.4	2	2
30 F Control	L	30	F	Control	39	18.9	2	3
30 F Control	L	30	F	Control	41	18.9	2	4
30 F Control	L	30	F	Control	43	19.1	2	5
30 F Control	L	30	F	Control	45	19.3	2	6
30 F Control	L	30	F	Control	47	19.4	2	7
7 M 1650	B	7	M	1650	25	14	1	1
7 M 1650	B	7	M	1650	27	16	1	2
7 M 1650	B	7	M	1650	29	18.2	1	3
7 M 1650	B	7	M	1650	31	19.9	1	4
7 M 1650	B	7	M	1650	33	21.2	1	5
7 M 1650	B	7	M	1650	35	21.5	2	1
7 M 1650	B	7	M	1650	37	22	2	2
7 M 1650	B	7	M	1650	39	22.5	2	3
7 M 1650	B	7	M	1650	41	22.5	2	4
7 M 1650	B	7	M	1650	43	22.8	2	5
7 M 1650	B	7	M	1650	45	23.2	2	6
7 M 1650	B	7	M	1650	47	23.8	2	7
7 M Control	R	7	M	Control	25	13.4	1	1
7 M Control	R	7	M	Control	27	15.3	1	2
7 M Control	R	7	M	Control	29	17.6	1	3
7 M Control	R	7	M	Control	31	19.2	1	4
7 M Control	R	7	M	Control	33	20.4	1	5
7 M Control	R	7	M	Control	35	20.8	2	1
7 M Control	R	7	M	Control	37	21.4	2	2
7 M Control	R	7	M	Control	39	21.6	2	3
7 M Control	R	7	M	Control	41	21.4	2	4
7 M Control	R	7	M	Control	43	21.3	2	5
7 M Control	R	7	M	Control	45	22.5	2	6
7 M Control	R	7	M	Control	47	22.2	2	7
22 M Control	N	22	M	Control	25	16.2	1	1
22 M Control	N	22	M	Control	27	17.8	1	2
22 M Control	N	22	M	Control	29	19.7	1	3
22 M Control	N	22	M	Control	31	21	1	4
22 M Control	N	22	M	Control	33	21.9	1	5
22 M Control	N	22	M	Control	35	22	2	1
22 M Control	N	22	M	Control	37	22.8	2	2
22 M Control	N	22	M	Control	39	23	2	3
22 M Control	N	22	M	Control	41	23.2	2	4
22 M Control	N	22	M	Control	43	23.4	2	5
22 M Control	N	22	M	Control	45	24	2	6
22 M Control	N	22	M	Control	47	25	2	7
22 M 1650	L	22	M	1650	25	15.8	1	1
22 M 1650	L	22	M	1650	27	18	1	2
22 M 1650	L	22	M	1650	29	20	1	3
22 M 1650	L	22	M	1650	31	21.2	1	4
22 M 1650	L	22	M	1650	33	22.6	1	5
22 M 1650	L	22	M	1650	35	23.2	2	1
22 M 1650	L	22	M	1650	37	23.7	2	2
22 M 1650	L	22	M	1650	39	24.2	2	3
22 M 1650	L	22	M	1650	41	24.3	2	4
22 M 1650	L	22	M	1650	43	23.7	2	5
22 M 1650	L	22	M	1650	45	24.9	2	6
22 M 1650	L	22	M	1650	47	25.7	2	7
7 F Control	R	7	F	Control	25	13	1	1
7 F Control	R	7	F	Control	27	14.4	1	2
7 F Control	R	7	F	Control	29	15.9	1	3
7 F Control	R	7	F	Control	31	16.4	1	4
7 F Control	R	7	F	Control	33	17.3	1	5
7 F Control	R	7	F	Control	35	18	2	1
7 F Control	R	7	F	Control	37	17.8	2	2
7 F Control	R	7	F	Control	39	18.4	2	3
7 F Control	R	7	F	Control	41	18.9	2	4
7 F Control	R	7	F	Control	43	19	2	5
7 F Control	R	7	F	Control	45	18.7	2	6
7 F Control	R	7	F	Control	47	19.3	2	7
18 F 1650	L	18	F	1650	25	12.5	1	1
18 F 1650	L	18	F	1650	27	13.9	1	2
18 F 1650	L	18	F	1650	29	15.1	1	3
18 F 1650	L	18	F	1650	31	16	1	4
18 F 1650	L	18	F	1650	33	16.7	1	5
18 F 1650	L	18	F	1650	35	17.8	2	1
18 F 1650	L	18	F	1650	37	17.9	2	2
18 F 1650	L	18	F	1650	39	18.5	2	3
18 F 1650	L	18	F	1650	41	19.2	2	4
18 F 1650	L	18	F	1650	43	18.1	2	5
18 F 1650	L	18	F	1650	45	18.8	2	6
18 F 1650	L	18	F	1650	47	18.4	2	7
18 F Control	N	18	F	Control	25	12.8	1	1
18 F Control	N	18	F	Control	27	14.3	1	2
18 F Control	N	18	F	Control	29	16	1	3
18 F Control	N	18	F	Control	31	16.7	1	4
18 F Control	N	18	F	Control	33	17.8	1	5
18 F Control	N	18	F	Control	35	18.6	2	1
18 F Control	N	18	F	Control	37	18.5	2	2
18 F Control	N	18	F	Control	39	18.7	2	3
18 F Control	N	18	F	Control	41	19.4	2	4
18 F Control	N	18	F	Control	43	19.2	2	5
18 F Control	N	18	F	Control	45	19.4	2	6
18 F Control	N	18	F	Control	47	19.6	2	7
18 M Control	N	18	M	Control	25	14.4	1	1
18 M Control	N	18	M	Control	27	16.7	1	2
18 M Control	N	18	M	Control	29	18.9	1	3
18 M Control	N	18	M	Control	31	20.1	1	4
18 M Control	N	18	M	Control	33	21.5	1	5
18 M Control	N	18	M	Control	35	22.6	2	1
18 M Control	N	18	M	Control	37	22.4	2	2
18 M Control	N	18	M	Control	39	24.1	2	3
18 M Control	N	18	M	Control	41	24.5	2	4
18 M Control	N	18	M	Control	43	25.3	2	5
18 M Control	N	18	M	Control	45	25.3	2	6
18 M Control	N	18	M	Control	47	25.8	2	7
10 M 1650	R	10	M	1650	25	15.1	1	1
10 M 1650	R	10	M	1650	27	17.5	1	2
10 M 1650	R	10	M	1650	29	20.1	1	3
10 M 1650	R	10	M	1650	31	21.4	1	4
10 M 1650	R	10	M	1650	33	22.9	1	5
10 M 1650	R	10	M	1650	35	23.5	2	1
10 M 1650	R	10	M	1650	37	23.8	2	2
10 M 1650	R	10	M	1650	39	25	2	3
10 M 1650	R	10	M	1650	41	24.9	2	4
10 M 1650	R	10	M	1650	43	26.1	2	5
10 M 1650	R	10	M	1650	45	26.3	2	6
10 M 1650	R	10	M	1650	47	26.4	2	7
11 M 1650	B	11	M	1650	25	14.6	1	1
11 M 1650	B	11	M	1650	27	17	1	2
11 M 1650	B	11	M	1650	29	18.9	1	3
11 M 1650	B	11	M	1650	31	20.7	1	4
11 M 1650	B	11	M	1650	33	22	1	5
11 M 1650	B	11	M	1650	35	21.3	2	1
11 M 1650	B	11	M	1650	37	21.1	2	2
11 M 1650	B	11	M	1650	39	21.9	2	3
11 M 1650	B	11	M	1650	41	23	2	4
11 M 1650	B	11	M	1650	43	23	2	5
11 M 1650	B	11	M	1650	45	23.3	2	6
11 M 1650	B	11	M	1650	47	23.8	2	7
11 M Control	R	11	M	Control	25	14.9	1	1
11 M Control	R	11	M	Control	27	17.4	1	2
11 M Control	R	11	M	Control	29	18.6	1	3
11 M Control	R	11	M	Control	31	21.2	1	4
11 M Control	R	11	M	Control	33	22.5	1	5
11 M Control	R	11	M	Control	35	22.2	2	1
11 M Control	R	11	M	Control	37	21.8	2	2
11 M Control	R	11	M	Control	39	22.9	2	3
11 M Control	R	11	M	Control	41	24	2	4
11 M Control	R	11	M	Control	43	23.5	2	5
11 M Control	R	11	M	Control	45	23.7	2	6
11 M Control	R	11	M	Control	47	24.4	2	7
21 M Control	N	21	M	Control	25	14.1	1	1
21 M Control	N	21	M	Control	27	16.9	1	2
21 M Control	N	21	M	Control	29	18.9	1	3
21 M Control	N	21	M	Control	31	20.6	1	4
21 M Control	N	21	M	Control	33	22.3	1	5
21 M Control	N	21	M	Control	35	21.9	2	1
21 M Control	N	21	M	Control	37	21.8	2	2
21 M Control	N	21	M	Control	39	22.8	2	3
21 M Control	N	21	M	Control	41	23.9	2	4
21 M Control	N	21	M	Control	43	24.2	2	5
21 M Control	N	21	M	Control	45	24.1	2	6
21 M Control	N	21	M	Control	47	24.7	2	7
21 M 1650	L	21	M	1650	25	13.7	1	1
21 M 1650	L	21	M	1650	27	16	1	2
21 M 1650	L	21	M	1650	29	17.9	1	3
21 M 1650	L	21	M	1650	31	19.5	1	4
21 M 1650	L	21	M	1650	33	20.5	1	5
21 M 1650	L	21	M	1650	35	20.5	2	1
21 M 1650	L	21	M	1650	37	20.4	2	2
21 M 1650	L	21	M	1650	39	20.9	2	3
21 M 1650	L	21	M	1650	41	21.9	2	4
21 M 1650	L	21	M	1650	43	22	2	5
21 M 1650	L	21	M	1650	45	22.4	2	6
21 M 1650	L	21	M	1650	47	23	2	7
11 F 1650	B	11	F	1650	25	13.3	1	1
11 F 1650	B	11	F	1650	27	14.7	1	2
11 F 1650	B	11	F	1650	29	16.5	1	3
11 F 1650	B	11	F	1650	31	17.4	1	4
11 F 1650	B	11	F	1650	33	18.1	1	5
11 F 1650	B	11	F	1650	35	18.2	2	1
11 F 1650	B	11	F	1650	37	19.2	2	2
11 F 1650	B	11	F	1650	39	18.6	2	3
11 F 1650	B	11	F	1650	41	19.4	2	4
11 F 1650	B	11	F	1650	43	20	2	5
11 F 1650	B	11	F	1650	45	19.5	2	6
11 F 1650	B	11	F	1650	47	19.5	2	7
11 F Control	R	11	F	Control	25	12.5	1	1
11 F Control	R	11	F	Control	27	14.6	1	2
11 F Control	R	11	F	Control	29	15.9	1	3
11 F Control	R	11	F	Control	31	17.1	1	4
11 F Control	R	11	F	Control	33	17.9	1	5
11 F Control	R	11	F	Control	35	18.2	2	1
11 F Control	R	11	F	Control	37	18.2	2	2
11 F Control	R	11	F	Control	39	17.9	2	3
11 F Control	R	11	F	Control	41	18.1	2	4
11 F Control	R	11	F	Control	43	18.3	2	5
11 F Control	R	11	F	Control	45	18.1	2	6
11 F Control	R	11	F	Control	47	18.3	2	7
21 F Control	N	21	F	Control	25	11.4	1	1
21 F Control	N	21	F	Control	27	13.4	1	2
21 F Control	N	21	F	Control	29	14.7	1	3
21 F Control	N	21	F	Control	31	15.7	1	4
21 F Control	N	21	F	Control	33	16.8	1	5
21 F Control	N	21	F	Control	35	17.3	2	1
21 F Control	N	21	F	Control	37	18.1	2	2
21 F Control	N	21	F	Control	39	17.4	2	3
21 F Control	N	21	F	Control	41	18.4	2	4
21 F Control	N	21	F	Control	43	18	2	5
21 F Control	N	21	F	Control	45	17.8	2	6
21 F Control	N	21	F	Control	47	18.3	2	7
21 F 1650	L	21	F	1650	25	11.2	1	1
21 F 1650	L	21	F	1650	27	14.5	1	2
21 F 1650	L	21	F	1650	29	13.7	1	3
21 F 1650	L	21	F	1650	31	15.4	1	4
21 F 1650	L	21	F	1650	33	16.6	1	5
21 F 1650	L	21	F	1650	35	17.1	2	1
21 F 1650	L	21	F	1650	37	17.5	2	2
21 F 1650	L	21	F	1650	39	17.8	2	3
21 F 1650	L	21	F	1650	41	18.6	2	4
21 F 1650	L	21	F	1650	43	18.3	2	5
21 F 1650	L	21	F	1650	45	17.8	2	6
21 F 1650	L	21	F	1650	47	18	2	7
8 M 1650	R	8	M	1650	25	12.6	1	1
8 M 1650	R	8	M	1650	27	14.7	1	2
8 M 1650	R	8	M	1650	29	17.4	1	3
8 M 1650	R	8	M	1650	31	19.6	1	4
8 M 1650	R	8	M	1650	33	21.4	1	5
8 M 1650	R	8	M	1650	35	21.8	2	1
8 M 1650	R	8	M	1650	37	22.3	2	2
8 M 1650	R	8	M	1650	39	22.4	2	3
8 M 1650	R	8	M	1650	41	23.9	2	4
8 M 1650	R	8	M	1650	43	24.3	2	5
8 M 1650	R	8	M	1650	45	24.5	2	6
8 M 1650	R	8	M	1650	47	25.3	2	7
35 M Control	B	35	M	Control	25	15.6	1	1
35 M Control	B	35	M	Control	27	18.3	1	2
35 M Control	B	35	M	Control	29	20.5	1	3
35 M Control	B	35	M	Control	31	21.9	1	4
35 M Control	B	35	M	Control	33	23.6	1	5
35 M Control	B	35	M	Control	35	23.3	2	1
35 M Control	B	35	M	Control	37	22.9	2	2
35 M Control	B	35	M	Control	39	23.7	2	3
35 M Control	B	35	M	Control	41	25	2	4
35 M Control	B	35	M	Control	43	25	2	5
35 M Control	B	35	M	Control	45	25.4	2	6
35 M Control	B	35	M	Control	47	26	2	7
19 M 1650	N	19	M	1650	25	10.7	1	1
19 M 1650	N	19	M	1650	27	12.8	1	2
19 M 1650	N	19	M	1650	29	14.8	1	3
19 M 1650	N	19	M	1650	31	17.2	1	4
19 M 1650	N	19	M	1650	33	19.3	1	5
19 M 1650	N	19	M	1650	35	20.5	2	1
19 M 1650	N	19	M	1650	37	21	2	2
19 M 1650	N	19	M	1650	39	21.4	2	3
19 M 1650	N	19	M	1650	41	22.9	2	4
19 M 1650	N	19	M	1650	43	22.6	2	5
19 M 1650	N	19	M	1650	45	23.2	2	6
19 M 1650	N	19	M	1650	47	23.8	2	7
8 F 1650	R	8	F	1650	25	11.6	1	1
8 F 1650	R	8	F	1650	27	13.6	1	2
8 F 1650	R	8	F	1650	29	14.7	1	3
8 F 1650	R	8	F	1650	31	16.2	1	4
8 F 1650	R	8	F	1650	33	17.2	1	5
8 F 1650	R	8	F	1650	35	17.5	2	1
8 F 1650	R	8	F	1650	37	18.2	2	2
8 F 1650	R	8	F	1650	39	18.1	2	3
8 F 1650	R	8	F	1650	41	18.5	2	4
8 F 1650	R	8	F	1650	43	18.7	2	5
8 F 1650	R	8	F	1650	45	17.4	2	6
8 F 1650	R	8	F	1650	47	19.1	2	7
8 F Control	B	8	F	Control	25	10.2	1	1
8 F Control	B	8	F	Control	27	11.5	1	2
8 F Control	B	8	F	Control	29	12.7	1	3
8 F Control	B	8	F	Control	31	15	1	4
8 F Control	B	8	F	Control	33	16.7	1	5
8 F Control	B	8	F	Control	35	17.1	2	1
8 F Control	B	8	F	Control	37	17.6	2	2
8 F Control	B	8	F	Control	39	19	2	3
8 F Control	B	8	F	Control	41	19.9	2	4
8 F Control	B	8	F	Control	43	19	2	5
8 F Control	B	8	F	Control	45	19.4	2	6
8 F Control	B	8	F	Control	47	20	2	7
19 F 1650	N	19	F	1650	25	10.7	1	1
19 F 1650	N	19	F	1650	27	12.8	1	2
19 F 1650	N	19	F	1650	29	14.2	1	3
19 F 1650	N	19	F	1650	31	16	1	4
19 F 1650	N	19	F	1650	33	17.2	1	5
19 F 1650	N	19	F	1650	35	17.7	2	1
19 F 1650	N	19	F	1650	37	18.7	2	2
19 F 1650	N	19	F	1650	39	18.8	2	3
19 F 1650	N	19	F	1650	41	19.3	2	4
19 F 1650	N	19	F	1650	43	19.6	2	5
19 F 1650	N	19	F	1650	45	18.6	2	6
19 F 1650	N	19	F	1650	47	19.6	2	7
19 F Control	L	19	F	Control	25	10.5	1	1
19 F Control	L	19	F	Control	27	12	1	2
19 F Control	L	19	F	Control	29	13.1	1	3
19 F Control	L	19	F	Control	31	14.3	1	4
19 F Control	L	19	F	Control	33	15.3	1	5
19 F Control	L	19	F	Control	35	15.7	2	1
19 F Control	L	19	F	Control	37	16.7	2	2
19 F Control	L	19	F	Control	39	17.8	2	3
19 F Control	L	19	F	Control	41	17.6	2	4
19 F Control	L	19	F	Control	43	18.2	2	5
19 F Control	L	19	F	Control	45	17.4	2	6
19 F Control	L	19	F	Control	47	18.1	2	7
13 M 1650	B	13	M	1650	25	10.9	1	1
13 M 1650	B	13	M	1650	27	13.2	1	2
13 M 1650	B	13	M	1650	29	14.9	1	3
13 M 1650	B	13	M	1650	31	17.5	1	4
13 M 1650	B	13	M	1650	33	19.6	1	5
13 M 1650	B	13	M	1650	35	18.7	2	1
13 M 1650	B	13	M	1650	37	18	2	2
13 M 1650	B	13	M	1650	39	21	2	3
13 M 1650	B	13	M	1650	41	21.9	2	4
13 M 1650	B	13	M	1650	43	21.7	2	5
13 M 1650	B	13	M	1650	45	21.5	2	6
13 M 1650	B	13	M	1650	47	21.9	2	7
13 M Control	R	13	M	Control	25	13.4	1	1
13 M Control	R	13	M	Control	27	16.1	1	2
13 M Control	R	13	M	Control	29	18.6	1	3
13 M Control	R	13	M	Control	31	20.9	1	4
13 M Control	R	13	M	Control	33	22.1	1	5
13 M Control	R	13	M	Control	35	22.3	2	1
13 M Control	R	13	M	Control	37	21.8	2	2
13 M Control	R	13	M	Control	39	23.3	2	3
13 M Control	R	13	M	Control	41	24.2	2	4
13 M Control	R	13	M	Control	43	24.5	2	5
13 M Control	R	13	M	Control	45	24.4	2	6
13 M Control	R	13	M	Control	47	24.9	2	7
27 M Control	N	27	M	Control	25	12.7	1	1
27 M Control	N	27	M	Control	27	14.3	1	2
27 M Control	N	27	M	Control	29	16.7	1	3
27 M Control	N	27	M	Control	31	19.6	1	4
27 M Control	N	27	M	Control	33	20.9	1	5
27 M Control	N	27	M	Control	35	21.3	2	1
27 M Control	N	27	M	Control	37	20.9	2	2
27 M Control	N	27	M	Control	39	22.1	2	3
27 M Control	N	27	M	Control	41	22.6	2	4
27 M Control	N	27	M	Control	43	23	2	5
27 M Control	N	27	M	Control	45	23	2	6
27 M Control	N	27	M	Control	47	23.4	2	7
27 M 1650	L	27	M	1650	25	12.7	1	1
27 M 1650	L	27	M	1650	27	15.5	1	2
27 M 1650	L	27	M	1650	29	17.8	1	3
27 M 1650	L	27	M	1650	31	20.4	1	4
27 M 1650	L	27	M	1650	33	21.8	1	5
27 M 1650	L	27	M	1650	35	21.7	2	1
27 M 1650	L	27	M	1650	37	21.8	2	2
27 M 1650	L	27	M	1650	39	22.7	2	3
27 M 1650	L	27	M	1650	41	22.9	2	4
27 M 1650	L	27	M	1650	43	23	2	5
27 M 1650	L	27	M	1650	45	23.5	2	6
27 M 1650	L	27	M	1650	47	23.7	2	7
13 F 1650	B	13	F	1650	25	12.1	1	1
13 F 1650	B	13	F	1650	27	13.7	1	2
13 F 1650	B	13	F	1650	29	14.8	1	3
13 F 1650	B	13	F	1650	31	16	1	4
13 F 1650	B	13	F	1650	33	17.1	1	5
13 F 1650	B	13	F	1650	35	18.2	2	1
13 F 1650	B	13	F	1650	37	18.7	2	2
13 F 1650	B	13	F	1650	39	18.8	2	3
13 F 1650	B	13	F	1650	41	20.2	2	4
13 F 1650	B	13	F	1650	43	18.9	2	5
13 F 1650	B	13	F	1650	45	19.8	2	6
13 F 1650	B	13	F	1650	47	19.5	2	7
13 F Control	R	13	F	Control	25	11.9	1	1
13 F Control	R	13	F	Control	27	13.8	1	2
13 F Control	R	13	F	Control	29	15.4	1	3
13 F Control	R	13	F	Control	31	16.9	1	4
13 F Control	R	13	F	Control	33	18.4	1	5
13 F Control	R	13	F	Control	35	18.9	2	1
13 F Control	R	13	F	Control	37	18.9	2	2
13 F Control	R	13	F	Control	39	19.4	2	3
13 F Control	R	13	F	Control	41	19.2	2	4
13 F Control	R	13	F	Control	43	20	2	5
13 F Control	R	13	F	Control	45	19.8	2	6
13 F Control	R	13	F	Control	47	19.9	2	7
27 F Control	N	27	F	Control	25	11.7	1	1
27 F Control	N	27	F	Control	27	13.7	1	2
27 F Control	N	27	F	Control	29	15.2	1	3
27 F Control	N	27	F	Control	31	16.8	1	4
27 F Control	N	27	F	Control	33	17.8	1	5
27 F Control	N	27	F	Control	35	18.4	2	1
27 F Control	N	27	F	Control	37	18.1	2	2
27 F Control	N	27	F	Control	39	18.6	2	3
27 F Control	N	27	F	Control	41	18.8	2	4
27 F Control	N	27	F	Control	43	18.8	2	5
27 F Control	N	27	F	Control	45	19.1	2	6
27 F Control	N	27	F	Control	47	19.1	2	7
27 F 1650	L	27	F	1650	25	11.5	1	1
27 F 1650	L	27	F	1650	27	13.3	1	2
27 F 1650	L	27	F	1650	29	14.9	1	3
27 F 1650	L	27	F	1650	31	15.8	1	4
27 F 1650	L	27	F	1650	33	17	1	5
27 F 1650	L	27	F	1650	35	17.5	2	1
27 F 1650	L	27	F	1650	37	18.4	2	2
27 F 1650	L	27	F	1650	39	17.8	2	3
27 F 1650	L	27	F	1650	41	19.1	2	4
27 F 1650	L	27	F	1650	43	18.6	2	5
27 F 1650	L	27	F	1650	45	18.5	2	6
27 F 1650	L	27	F	1650	47	19.5	2	7
27 M Control	B	27	M	Control	25	12.9	1	1
27 M Control	B	27	M	Control	27	15.4	1	2
27 M Control	B	27	M	Control	29	17.5	1	3
27 M Control	B	27	M	Control	31	20.3	1	4
27 M Control	B	27	M	Control	33	21.5	1	5
27 M Control	B	27	M	Control	35	22.7	2	1
27 M Control	B	27	M	Control	37	23.2	2	2
27 M Control	B	27	M	Control	39	23.7	2	3
27 M Control	B	27	M	Control	41	24.5	2	4
27 M Control	B	27	M	Control	43	25.4	2	5
27 M Control	B	27	M	Control	45	25.7	2	6
27 M Control	B	27	M	Control	47	25.8	2	7
35 M Control	N	35	M	Control	25	15.1	1	1
35 M Control	N	35	M	Control	27	18.3	1	2
35 M Control	N	35	M	Control	29	20.2	1	3
35 M Control	N	35	M	Control	31	21.8	1	4
35 M Control	N	35	M	Control	33	22.7	1	5
35 M Control	N	35	M	Control	35	23.3	2	1
35 M Control	N	35	M	Control	37	23.7	2	2
35 M Control	N	35	M	Control	39	24	2	3
35 M Control	N	35	M	Control	41	25	2	4
35 M Control	N	35	M	Control	43	25.2	2	5
35 M Control	N	35	M	Control	45	25.5	2	6
35 M Control	N	35	M	Control	47	26.2	2	7
27 F 1650	R	27	F	1650	25	11.2	1	1
27 F 1650	R	27	F	1650	27	13.1	1	2
27 F 1650	R	27	F	1650	29	14.3	1	3
27 F 1650	R	27	F	1650	31	15.6	1	4
27 F 1650	R	27	F	1650	33	17	1	5
27 F 1650	R	27	F	1650	35	17.9	2	1
27 F 1650	R	27	F	1650	37	17.9	2	2
27 F 1650	R	27	F	1650	39	18	2	3
27 F 1650	R	27	F	1650	41	18.8	2	4
27 F 1650	R	27	F	1650	43	18.6	2	5
27 F 1650	R	27	F	1650	45	18.3	2	6
27 F 1650	R	27	F	1650	47	18.5	2	7
35 F 1650	N	35	F	1650	25	12.9	1	1
35 F 1650	N	35	F	1650	27	14.1	1	2
35 F 1650	N	35	F	1650	29	15.8	1	3
35 F 1650	N	35	F	1650	31	16.7	1	4
35 F 1650	N	35	F	1650	33	17.7	1	5
35 F 1650	N	35	F	1650	35	18.7	2	1
35 F 1650	N	35	F	1650	37	18.7	2	2
35 F 1650	N	35	F	1650	39	18.9	2	3
35 F 1650	N	35	F	1650	41	20.1	2	4
35 F 1650	N	35	F	1650	43	19.6	2	5
35 F 1650	N	35	F	1650	45	19.8	2	6
35 F 1650	N	35	F	1650	47	21	2	7
27 F Control	B	27	F	Control	25	10.5	1	1
27 F Control	B	27	F	Control	27	11.7	1	2
27 F Control	B	27	F	Control	29	12.8	1	3
27 F Control	B	27	F	Control	31	14.7	1	4
27 F Control	B	27	F	Control	33	16.2	1	5
27 F Control	B	27	F	Control	35	17.2	2	1
27 F Control	B	27	F	Control	37	17.2	2	2
27 F Control	B	27	F	Control	39	18.6	2	3
27 F Control	B	27	F	Control	41	19.6	2	4
27 F Control	B	27	F	Control	43	19.1	2	5
27 F Control	B	27	F	Control	45	19.8	2	6
27 F Control	B	27	F	Control	47	20.1	2	7
35 F Control	L	35	F	Control	25	13.8	1	1
35 F Control	L	35	F	Control	27	16	1	2
35 F Control	L	35	F	Control	29	16.9	1	3
35 F Control	L	35	F	Control	31	18.4	1	4
35 F Control	L	35	F	Control	33	19.3	1	5
35 F Control	L	35	F	Control	35	20	2	1
35 F Control	L	35	F	Control	37	20	2	2
35 F Control	L	35	F	Control	39	20.6	2	3
35 F Control	L	35	F	Control	41	19.8	2	4
35 F Control	L	35	F	Control	43	19.5	2	5
35 F Control	L	35	F	Control	45	19.9	2	6
35 F Control	L	35	F	Control	47	20.8	2	7

## Sheet: Locomotor Dataset
Subject	Session No	Block No	Ambulatory Distance	Ambulatory Time	Ambulatory Count	Ambulatory Episodes	Sex	tx
1 M 1650	1	1	1946.33	1669	1595	113	M	1650
1 M 1650	1	2	1579.79	1282	1231	100	M	1650
1 M 1650	1	3	1520.4	1161	1110	111	M	1650
1 M 1650	1	4	1284.27	975	925	99	M	1650
1 M 1650	1	5	1110.48	784	808	71	M	1650
1 M 1650	1	6	1117.72	817	791	77	M	1650
1 M 1650	1	7	962.75	657	701	65	M	1650
1 M 1650	1	8	1284.09	879	890	93	M	1650
1 M 1650	1	9	897.73	581	633	78	M	1650
1 M 1650	2	8	587.429	343	376	43	M	1650
1 M 1650	2	9	732.887	470	479	53	M	1650
1 M 1650	2	1	1875.76	1569	1464	114	M	1650
1 M 1650	2	2	1081.99	893	822	77	M	1650
1 M 1650	2	3	608.588	451	429	57	M	1650
1 M 1650	2	4	651.319	389	425	54	M	1650
1 M 1650	2	5	837.907	588	561	66	M	1650
1 M 1650	2	6	944.464	659	657	74	M	1650
1 M 1650	2	7	838.176	562	543	65	M	1650
1 M 1650	3	1	1137.03	959	838	78	M	1650
1 M 1650	3	2	748.269	554	522	61	M	1650
1 M 1650	3	3	690.145	538	485	47	M	1650
1 M 1650	3	4	615.117	463	419	50	M	1650
1 M 1650	3	5	583.275	467	414	51	M	1650
1 M 1650	3	6	421.754	304	329	32	M	1650
1 M 1650	3	7	691.393	496	459	57	M	1650
1 M 1650	3	8	802.224	577	542	68	M	1650
1 M 1650	3	9	593.312	483	439	44	M	1650
11 M 1650	3	1	1800.58	1481	1418	110	M	1650
11 M 1650	3	2	1363.53	1010	978	102	M	1650
11 M 1650	3	3	859.23	599	622	68	M	1650
11 M 1650	3	4	629.165	456	415	45	M	1650
11 M 1650	3	5	773.142	570	519	54	M	1650
11 M 1650	3	6	358.479	226	217	29	M	1650
11 M 1650	3	7	378.713	256	245	28	M	1650
11 M 1650	3	8	532.478	408	371	37	M	1650
11 M 1650	3	9	707.674	533	444	49	M	1650
1 M Control	1	1	2624.05	2278	2120	149	M	Control
1 M Control	1	2	2353.95	1854	1865	142	M	Control
1 M Control	1	3	1795.78	1381	1370	130	M	Control
1 M Control	1	4	1451.15	1155	1055	103	M	Control
1 M Control	1	5	941.832	661	639	68	M	Control
1 M Control	1	6	955.914	763	660	60	M	Control
1 M Control	1	7	307.95	254	213	22	M	Control
1 M Control	1	8	1005.81	856	703	75	M	Control
1 M Control	1	9	729.377	535	509	53	M	Control
1 M Control	2	8	413.319	268	281	29	M	Control
1 M Control	2	9	972.654	658	659	72	M	Control
1 M Control	2	1	2761.14	2220	2243	144	M	Control
1 M Control	2	2	1624.72	1227	1225	124	M	Control
1 M Control	2	3	1022.59	750	713	75	M	Control
1 M Control	2	4	1243.2	961	892	96	M	Control
1 M Control	2	5	976.545	719	722	77	M	Control
1 M Control	2	6	1095.11	799	756	76	M	Control
1 M Control	2	7	691.322	431	435	54	M	Control
1 M Control	3	1	1544.5	1251	1191	89	M	Control
1 M Control	3	2	1329.53	1071	1040	86	M	Control
1 M Control	3	3	1074.31	754	777	80	M	Control
1 M Control	3	4	755.479	569	559	41	M	Control
1 M Control	3	5	679.225	488	457	49	M	Control
1 M Control	3	6	661.475	453	479	43	M	Control
1 M Control	3	7	1045.4	852	752	76	M	Control
1 M Control	3	8	522.677	366	361	34	M	Control
1 M Control	3	9	734.013	562	515	56	M	Control
10 M 1650	1	1	1806.85	1567	1325	104	M	1650
10 M 1650	1	2	1875.68	1503	1471	131	M	1650
10 M 1650	1	3	1663.7	1189	1199	115	M	1650
10 M 1650	1	4	1428.9	1100	1043	94	M	1650
10 M 1650	1	5	1369.52	1063	1014	99	M	1650
10 M 1650	1	6	1098.87	736	806	81	M	1650
10 M 1650	1	7	1295.26	906	950	98	M	1650
10 M 1650	1	8	1154.87	771	838	87	M	1650
10 M 1650	1	9	1176.53	819	857	89	M	1650
10 M 1650	2	7	854.431	606	617	76	M	1650
10 M 1650	2	8	1229.22	865	897	101	M	1650
10 M 1650	2	9	1058.25	789	774	84	M	1650
10 M 1650	2	1	2224.57	1806	1710	123	M	1650
10 M 1650	2	2	1752.97	1259	1353	104	M	1650
10 M 1650	2	3	1139.12	778	857	80	M	1650
10 M 1650	2	4	1333.71	949	981	97	M	1650
10 M 1650	2	5	1161.19	865	893	96	M	1650
10 M 1650	2	6	1091.12	764	803	82	M	1650
10 M 1650	3	1	974.492	836	710	53	M	1650
10 M 1650	3	2	674.105	530	489	53	M	1650
10 M 1650	3	3	524.634	447	380	39	M	1650
10 M 1650	3	4	657.263	504	467	41	M	1650
10 M 1650	3	5	268.71	203	174	24	M	1650
10 M 1650	3	6	666.166	515	444	52	M	1650
10 M 1650	3	7	302.79	214	198	25	M	1650
10 M 1650	3	8	581.994	482	427	42	M	1650
10 M 1650	3	9	220.776	154	139	10	M	1650
10 M Control	2	1	1683.08	1458	1277	113	M	Control
10 M Control	2	2	1216.38	891	872	93	M	Control
10 M Control	2	3	762.722	554	517	54	M	Control
10 M Control	2	4	966.625	699	704	79	M	Control
10 M Control	2	5	535.358	373	363	48	M	Control
10 M Control	2	6	752.894	469	467	61	M	Control
10 M Control	2	7	696.101	506	473	52	M	Control
10 M Control	2	8	1026.82	666	646	80	M	Control
10 M Control	2	9	671.114	464	404	53	M	Control
10 M Control	1	1	1684.55	1425	1280	115	M	Control
10 M Control	1	2	1399.83	1053	1023	105	M	Control
10 M Control	1	3	1211.88	896	846	95	M	Control
10 M Control	1	4	1034.2	789	757	76	M	Control
10 M Control	1	5	1322.77	1039	989	86	M	Control
10 M Control	1	6	1202.11	860	857	84	M	Control
10 M Control	1	7	968.873	777	710	72	M	Control
10 M Control	1	8	976.125	798	695	78	M	Control
10 M Control	1	9	1097.1	766	772	79	M	Control
10 M Control	3	1	1133.15	871	832	66	M	Control
10 M Control	3	2	733.665	555	498	48	M	Control
10 M Control	3	3	723.708	553	513	53	M	Control
10 M Control	3	4	582.656	466	401	48	M	Control
10 M Control	3	5	514.581	359	306	42	M	Control
10 M Control	3	6	538.141	421	364	35	M	Control
10 M Control	3	7	638.689	456	457	51	M	Control
10 M Control	3	8	714.38	520	475	59	M	Control
10 M Control	3	9	329.643	250	243	25	M	Control
10.b M 1650	1	1	2281.46	1826	1808	129	M	1650
10.b M 1650	1	2	2213.76	1708	1866	121	M	1650
10.b M 1650	1	3	1811.54	1388	1435	120	M	1650
10.b M 1650	1	4	1521.33	1260	1272	96	M	1650
10.b M 1650	1	5	1562.32	1125	1250	103	M	1650
10.b M 1650	1	6	1038.57	779	836	69	M	1650
10.b M 1650	1	7	1340.43	999	993	92	M	1650
10.b M 1650	1	8	1211.2	872	923	85	M	1650
10.b M 1650	1	9	1066	785	817	69	M	1650
10.b M 1650	2	1	1260.16	953	921	79	M	1650
10.b M 1650	2	2	1052.31	726	789	67	M	1650
10.b M 1650	2	3	1331.58	974	1030	85	M	1650
10.b M 1650	2	4	964.994	625	705	69	M	1650
10.b M 1650	2	5	869.546	586	638	59	M	1650
10.b M 1650	2	6	752.364	507	555	55	M	1650
10.b M 1650	2	7	946.949	681	740	61	M	1650
10.b M 1650	2	8	1317.51	885	982	84	M	1650
10.b M 1650	2	9	716.64	463	538	55	M	1650
10.b M 1650	3	1	1143.93	923	842	66	M	1650
10.b M 1650	3	2	966.727	778	769	64	M	1650
10.b M 1650	3	3	1080.57	788	836	68	M	1650
10.b M 1650	3	4	668.131	529	539	43	M	1650
10.b M 1650	3	5	1173.33	947	924	79	M	1650
10.b M 1650	3	6	997.707	757	740	72	M	1650
10.b M 1650	3	7	1199.15	903	881	81	M	1650
10.b M 1650	3	8	912.921	651	672	70	M	1650
10.b M 1650	3	9	881.066	690	682	69	M	1650
11 M 1650	1	1	1383.77	1268	1003	92	M	1650
11 M 1650	1	2	811.246	610	573	65	M	1650
11 M 1650	1	3	1165.65	872	822	89	M	1650
11 M 1650	1	4	955.16	723	685	72	M	1650
11 M 1650	1	5	891.953	647	650	70	M	1650
11 M 1650	1	6	1043.89	766	755	72	M	1650
11 M 1650	1	7	680.5	495	488	52	M	1650
11 M 1650	1	8	776.984	574	541	51	M	1650
11 M 1650	1	9	858.096	638	599	58	M	1650
11 M 1650	2	1	1808.08	1532	1393	106	M	1650
11 M 1650	2	2	1148.62	867	859	80	M	1650
11 M 1650	2	3	1227.14	911	877	87	M	1650
11 M 1650	2	4	843.757	611	586	52	M	1650
11 M 1650	2	5	1479.04	967	1061	92	M	1650
11 M 1650	2	6	878.462	659	640	65	M	1650
11 M 1650	2	7	935.018	717	648	60	M	1650
11 M 1650	2	8	945.214	696	658	67	M	1650
11 M 1650	2	9	685.015	525	526	52	M	1650
11 M Control	1	1	1919.26	1805	1517	107	M	Control
11 M Control	1	2	1691.1	1427	1304	98	M	Control
11 M Control	1	3	1549.88	1237	1221	109	M	Control
11 M Control	1	4	1498	1189	1170	106	M	Control
11 M Control	1	5	1581.31	1218	1216	113	M	Control
11 M Control	1	6	1420	1068	1051	101	M	Control
11 M Control	1	7	1640.68	1226	1229	112	M	Control
11 M Control	1	8	798.85	557	567	53	M	Control
11 M Control	1	9	1263.8	952	919	86	M	Control
11 M Control	2	1	1729.39	1487	1311	111	M	Control
11 M Control	2	2	1367.88	1069	1018	95	M	Control
11 M Control	2	3	1280.7	1001	949	89	M	Control
11 M Control	2	4	976.668	736	722	76	M	Control
11 M Control	2	5	902.387	634	657	59	M	Control
11 M Control	2	6	1262.04	1000	896	93	M	Control
11 M Control	2	7	1131.15	846	844	79	M	Control
11 M Control	2	8	1207.66	902	878	89	M	Control
11 M Control	2	9	1081.18	777	737	85	M	Control
11 M Control	3	1	1740.14	1337	1330	104	M	Control
11 M Control	3	2	1091.52	908	793	66	M	Control
11 M Control	3	3	835.531	611	618	70	M	Control
11 M Control	3	4	898.489	607	582	63	M	Control
11 M Control	3	5	972.04	751	676	84	M	Control
11 M Control	3	6	1099.42	866	786	89	M	Control
11 M Control	3	7	695.515	494	515	49	M	Control
11 M Control	3	8	961.567	628	684	62	M	Control
11 M Control	3	9	828.594	558	617	61	M	Control
13 M 1650	1	1	2729.42	2319	2096	147	M	1650
13 M 1650	1	2	1949.29	1433	1453	122	M	1650
13 M 1650	1	3	1570.21	1236	1213	101	M	1650
13 M 1650	1	4	1553.33	1117	1115	100	M	1650
13 M 1650	1	5	1173.78	915	885	90	M	1650
13 M 1650	1	6	1253.02	888	902	82	M	1650
13 M 1650	1	7	1303.25	977	971	92	M	1650
13 M 1650	1	8	958.356	662	657	69	M	1650
13 M 1650	1	9	1055.36	680	751	69	M	1650
13 M 1650	2	1	856.758	696	613	56	M	1650
13 M 1650	2	2	1018.84	698	718	76	M	1650
13 M 1650	2	3	923.408	572	646	65	M	1650
13 M 1650	2	4	1267.54	913	910	77	M	1650
13 M 1650	2	5	909.002	537	636	63	M	1650
13 M 1650	2	6	905.682	627	672	62	M	1650
13 M 1650	2	7	1146.95	768	865	80	M	1650
13 M 1650	2	8	1146.81	772	857	73	M	1650
13 M 1650	2	9	1086.97	685	812	76	M	1650
13 M 1650	3	1	1041.45	760	751	67	M	1650
13 M 1650	3	2	875.205	701	645	54	M	1650
13 M 1650	3	3	975.173	693	702	61	M	1650
13 M 1650	3	4	1180.05	811	850	74	M	1650
13 M 1650	3	5	823.484	683	628	55	M	1650
13 M 1650	3	6	1082.33	763	824	68	M	1650
13 M 1650	3	7	778.38	539	534	49	M	1650
13 M 1650	3	8	1030.46	677	737	58	M	1650
13 M 1650	3	9	871.802	643	635	59	M	1650
13 M Control	1	1	2807.93	2298	2264	133	M	Control
13 M Control	1	2	1524.78	1083	1120	103	M	Control
13 M Control	1	3	1738.4	1268	1322	128	M	Control
13 M Control	1	4	1459.57	1094	1103	115	M	Control
13 M Control	1	5	1260.01	872	929	91	M	Control
13 M Control	1	6	1223.62	850	868	91	M	Control
13 M Control	1	7	1427.6	1029	1070	102	M	Control
13 M Control	1	8	1069.04	769	800	67	M	Control
13 M Control	1	9	892.159	667	610	68	M	Control
13 M Control	2	1	1667.84	1478	1280	98	M	Control
13 M Control	2	2	1256.27	1070	940	80	M	Control
13 M Control	2	3	1069.68	872	788	75	M	Control
13 M Control	2	4	892.336	666	623	71	M	Control
13 M Control	2	5	735.683	555	534	54	M	Control
13 M Control	2	6	1009.71	751	771	67	M	Control
13 M Control	2	7	816.177	678	611	50	M	Control
13 M Control	2	8	1167.92	818	824	82	M	Control
13 M Control	2	9	367.989	276	260	26	M	Control
13 M Control	3	1	2491.18	2019	1912	116	M	Control
13 M Control	3	2	1803.59	1476	1419	99	M	Control
13 M Control	3	3	918.881	685	682	64	M	Control
13 M Control	3	4	716.183	465	524	46	M	Control
13 M Control	3	5	1214.62	884	939	80	M	Control
13 M Control	3	6	931.312	701	703	54	M	Control
13 M Control	3	7	905.055	726	677	53	M	Control
13 M Control	3	8	859.91	658	671	62	M	Control
13 M Control	3	9	1051.65	692	707	61	M	Control
15 M 1650	2	1	1635.11	1416	1228	106	M	1650
15 M 1650	2	2	1245.37	1000	875	74	M	1650
15 M 1650	2	3	829.337	656	595	60	M	1650
15 M 1650	2	4	781.417	571	530	62	M	1650
15 M 1650	2	5	795.276	586	555	60	M	1650
15 M 1650	2	6	592.009	413	356	46	M	1650
15 M 1650	2	7	490.512	360	348	36	M	1650
15 M 1650	2	8	913.5	688	576	76	M	1650
15 M 1650	2	9	465.57	322	279	36	M	1650
15 M 1650	1	1	1839.54	1561	1457	108	M	1650
15 M 1650	1	2	1354.5	1090	989	98	M	1650
15 M 1650	1	3	1018.18	777	715	70	M	1650
15 M 1650	1	4	984.168	723	665	81	M	1650
15 M 1650	1	5	893.465	704	606	73	M	1650
15 M 1650	1	6	716.092	506	529	57	M	1650
15 M 1650	1	7	1103.17	936	799	80	M	1650
15 M 1650	1	8	755.874	585	502	55	M	1650
15 M 1650	1	9	982.579	674	660	72	M	1650
15 M 1650	3	1	1600.82	1293	1183	94	M	1650
15 M 1650	3	2	802.244	564	509	55	M	1650
15 M 1650	3	3	786.293	651	574	60	M	1650
15 M 1650	3	4	705.666	451	454	56	M	1650
15 M 1650	3	5	919.563	643	630	70	M	1650
15 M 1650	3	6	491.567	401	337	35	M	1650
15 M 1650	3	7	2921.98	1456	2030	116	M	1650
15 M 1650	3	8	3180.81	1615	2154	99	M	1650
15 M 1650	3	9	147.348	105	98	12	M	1650
15 M Control	2	1	1206.11	1046	853	75	M	Control
15 M Control	2	2	1045.27	869	753	84	M	Control
15 M Control	2	3	1181.9	901	867	90	M	Control
15 M Control	2	4	839.76	602	611	70	M	Control
15 M Control	2	5	1359.89	963	983	103	M	Control
15 M Control	2	6	772.907	531	587	60	M	Control
15 M Control	2	7	1197.12	826	895	84	M	Control
15 M Control	2	8	1285.28	885	933	95	M	Control
15 M Control	2	9	1245.98	878	908	94	M	Control
15 M Control	1	1	1568.97	1472	1250	116	M	Control
15 M Control	1	2	1213.15	1053	972	97	M	Control
15 M Control	1	3	872.279	697	615	57	M	Control
15 M Control	1	4	780.048	604	565	53	M	Control
15 M Control	1	5	822.524	646	617	55	M	Control
15 M Control	1	6	688.18	476	491	45	M	Control
15 M Control	1	7	571.52	421	378	48	M	Control
15 M Control	1	8	896.296	670	603	60	M	Control
15 M Control	1	9	485.849	373	366	43	M	Control
15 M Control	3	1	1159.81	930	810	72	M	Control
15 M Control	3	2	756.297	621	538	57	M	Control
15 M Control	3	3	526.098	352	372	41	M	Control
15 M Control	3	4	794.367	615	580	57	M	Control
15 M Control	3	5	832.077	609	613	64	M	Control
15 M Control	3	6	711.832	611	565	52	M	Control
15 M Control	3	7	507.313	356	339	44	M	Control
15 M Control	3	8	980.365	717	727	76	M	Control
15 M Control	3	9	762.341	600	554	64	M	Control
18 M Control	1	1	1846.27	1573	1383	113	M	Control
18 M Control	1	2	2099.73	1707	1724	129	M	Control
18 M Control	1	3	1409.57	1100	1091	108	M	Control
18 M Control	1	4	1320.79	1074	1005	88	M	Control
18 M Control	1	5	1057.32	785	796	77	M	Control
18 M Control	1	6	1301.16	922	1019	98	M	Control
18 M Control	1	7	1068.08	798	779	76	M	Control
18 M Control	1	8	1051.72	727	755	66	M	Control
18 M Control	1	9	832.049	602	601	63	M	Control
18 M Control	2	1	1783.34	1502	1349	111	M	Control
18 M Control	2	2	1031.55	745	776	73	M	Control
18 M Control	2	3	1119.72	844	787	73	M	Control
18 M Control	2	4	1153.44	840	816	84	M	Control
18 M Control	2	5	843.131	576	593	62	M	Control
18 M Control	2	6	596.094	443	414	47	M	Control
18 M Control	2	7	1069.9	791	792	77	M	Control
18 M Control	2	8	850.096	586	640	51	M	Control
18 M Control	2	9	821.965	617	619	58	M	Control
18 M Control	3	1	1070.74	850	786	60	M	Control
18 M Control	3	2	839.919	639	619	65	M	Control
18 M Control	3	3	761.479	613	592	59	M	Control
18 M Control	3	4	870.175	569	607	66	M	Control
18 M Control	3	5	561.866	400	423	43	M	Control
18 M Control	3	6	1075.83	692	803	79	M	Control
18 M Control	3	7	801.271	641	614	60	M	Control
18 M Control	3	8	703.109	448	525	52	M	Control
18 M Control	3	9	1228.21	915	930	85	M	Control
19 M 1650	1	1	2136.62	1823	1688	113	M	1650
19 M 1650	1	2	1208.67	1021	874	85	M	1650
19 M 1650	1	3	1211.95	964	972	89	M	1650
19 M 1650	1	4	776.607	624	545	46	M	1650
19 M 1650	1	5	1001.64	800	741	65	M	1650
19 M 1650	1	6	711.803	561	483	53	M	1650
19 M 1650	1	7	979.515	779	717	67	M	1650
19 M 1650	1	8	535.255	446	378	51	M	1650
19 M 1650	1	9	762.56	596	505	65	M	1650
19 M 1650	2	1	1974.89	1708	1517	113	M	1650
19 M 1650	2	2	1747.29	1365	1264	116	M	1650
19 M 1650	2	3	1462.2	1220	1056	94	M	1650
19 M 1650	2	4	1303.07	1032	947	93	M	1650
19 M 1650	2	5	1018.71	839	726	69	M	1650
19 M 1650	2	6	844.888	696	597	67	M	1650
19 M 1650	2	7	668.952	544	442	44	M	1650
19 M 1650	2	8	937.864	682	608	70	M	1650
19 M 1650	2	9	634.047	486	427	45	M	1650
19 M 1650	3	1	1788.31	1516	1329	97	M	1650
19 M 1650	3	2	1590.19	1298	1204	93	M	1650
19 M 1650	3	3	1179.81	1007	887	87	M	1650
19 M 1650	3	4	1107.41	919	802	76	M	1650
19 M 1650	3	5	922.521	686	661	74	M	1650
19 M 1650	3	6	1046.96	800	766	74	M	1650
19 M 1650	3	7	797.709	578	587	53	M	1650
19 M 1650	3	8	960.93	791	679	76	M	1650
19 M 1650	3	9	482.923	348	317	33	M	1650
19 M Control	1	1	2575.05	2145	2037	130	M	Control
19 M Control	1	2	1551.07	1317	1181	116	M	Control
19 M Control	1	3	1462.9	1238	1108	111	M	Control
19 M Control	1	4	1275.54	1025	959	85	M	Control
19 M Control	1	5	1108.96	918	827	77	M	Control
19 M Control	1	6	1305.98	1096	977	97	M	Control
19 M Control	1	7	1076.83	855	795	77	M	Control
19 M Control	1	8	821.706	671	637	59	M	Control
19 M Control	1	9	659.595	534	464	50	M	Control
19 M Control	2	1	1588.29	1414	1190	98	M	Control
19 M Control	2	2	1182.37	949	851	92	M	Control
19 M Control	2	3	1048.19	804	731	73	M	Control
19 M Control	2	4	886.289	726	613	70	M	Control
19 M Control	2	5	598.661	437	400	51	M	Control
19 M Control	2	6	582.323	382	375	52	M	Control
19 M Control	2	7	790.436	582	503	63	M	Control
19 M Control	2	8	807.032	555	517	65	M	Control
19 M Control	2	9	656.244	452	465	55	M	Control
19 M Control	3	1	1296.94	1038	948	74	M	Control
19 M Control	3	2	825.293	631	583	55	M	Control
19 M Control	3	3	687.718	467	452	53	M	Control
19 M Control	3	4	610.274	461	426	46	M	Control
19 M Control	3	5	772.751	541	564	63	M	Control
19 M Control	3	6	648.276	441	441	51	M	Control
19 M Control	3	7	798.176	547	553	65	M	Control
19 M Control	3	8	593.799	394	424	53	M	Control
19 M Control	3	9	846.892	626	628	69	M	Control
21 M 1650	1	1	2133.53	1742	1677	124	M	1650
21 M 1650	1	2	1825.41	1470	1394	121	M	1650
21 M 1650	1	3	1648.27	1291	1265	122	M	1650
21 M 1650	1	4	1639.58	1204	1202	127	M	1650
21 M 1650	1	5	1510.11	1125	1080	95	M	1650
21 M 1650	1	6	1598.73	1189	1227	116	M	1650
21 M 1650	1	7	1470.45	1168	1080	97	M	1650
21 M 1650	1	8	1265.31	915	938	95	M	1650
21 M 1650	1	9	1197.69	938	873	89	M	1650
21 M 1650	2	1	1961.8	1559	1461	106	M	1650
21 M 1650	2	2	1566.29	1244	1121	105	M	1650
21 M 1650	2	3	1377.6	1075	1028	103	M	1650
21 M 1650	2	4	1223.85	916	870	90	M	1650
21 M 1650	2	5	1262.85	998	918	82	M	1650
21 M 1650	2	6	1288.21	955	908	103	M	1650
21 M 1650	2	7	1124.77	825	807	78	M	1650
21 M 1650	2	8	926.057	607	643	68	M	1650
21 M 1650	2	9	1173.49	860	842	77	M	1650
21 M 1650	3	1	1595.45	1255	1175	89	M	1650
21 M 1650	3	2	1051.83	760	745	79	M	1650
21 M 1650	3	3	1020.34	822	740	77	M	1650
21 M 1650	3	4	1027.18	726	752	75	M	1650
21 M 1650	3	5	1006.12	714	668	76	M	1650
21 M 1650	3	6	719.892	563	505	43	M	1650
21 M 1650	3	7	893.704	657	653	73	M	1650
21 M 1650	3	8	830.561	558	534	58	M	1650
21 M 1650	3	9	695.402	550	454	55	M	1650
21 M Control	1	1	2099.9	1736	1675	138	M	Control
21 M Control	1	2	1695.38	1305	1292	125	M	Control
21 M Control	1	3	1438.05	1060	1096	111	M	Control
21 M Control	1	4	1653.59	1217	1244	125	M	Control
21 M Control	1	5	1449.57	1003	1103	118	M	Control
21 M Control	1	6	1084.78	808	763	77	M	Control
21 M Control	1	7	1591.63	1141	1140	109	M	Control
21 M Control	1	8	1277.53	859	915	90	M	Control
21 M Control	1	9	929.382	605	687	78	M	Control
21 M Control	2	1	1606.12	1366	1217	106	M	Control
21 M Control	2	2	980.598	732	666	71	M	Control
21 M Control	2	3	1007.36	721	712	84	M	Control
21 M Control	2	4	1354.77	1006	996	102	M	Control
21 M Control	2	5	880.921	578	607	67	M	Control
21 M Control	2	6	988.71	713	749	80	M	Control
21 M Control	2	7	953.394	633	643	73	M	Control
21 M Control	2	8	851.808	572	615	70	M	Control
21 M Control	2	9	1088.94	759	769	85	M	Control
21 M Control	3	1	1979.56	1563	1538	97	M	Control
21 M Control	3	2	1194.45	924	902	82	M	Control
21 M Control	3	3	948.072	664	665	73	M	Control
21 M Control	3	4	872.926	638	631	61	M	Control
21 M Control	3	5	1281.23	990	925	90	M	Control
21 M Control	3	6	1017.62	785	770	73	M	Control
21 M Control	3	7	1168.42	907	896	87	M	Control
21 M Control	3	8	1184.92	850	851	99	M	Control
21 M Control	3	9	941.072	646	658	68	M	Control
22 M 1650	1	7	1679.96	1276	1314	119	M	1650
22 M 1650	1	8	576.907	409	448	36	M	1650
22 M 1650	1	9	1279.98	988	987	96	M	1650
22 M 1650	1	1	2025.61	1732	1618	123	M	1650
22 M 1650	1	2	2073.11	1523	1601	137	M	1650
22 M 1650	1	3	1286.38	933	961	106	M	1650
22 M 1650	1	4	1237.83	903	936	89	M	1650
22 M 1650	1	5	2214.38	1756	1825	109	M	1650
22 M 1650	1	6	1289.2	927	964	102	M	1650
22 M 1650	2	1	1193.7	1099	842	78	M	1650
22 M 1650	2	2	1210	883	876	81	M	1650
22 M 1650	2	3	862.147	651	593	72	M	1650
22 M 1650	2	4	868.372	604	638	60	M	1650
22 M 1650	2	5	639.198	507	481	51	M	1650
22 M 1650	2	6	878.994	717	664	67	M	1650
22 M 1650	2	7	728.07	595	583	45	M	1650
22 M 1650	2	8	822.115	609	619	65	M	1650
22 M 1650	2	9	448.348	288	305	32	M	1650
22 M 1650	3	1	1030.47	907	721	54	M	1650
22 M 1650	3	2	585.481	480	410	35	M	1650
22 M 1650	3	3	807.687	639	597	53	M	1650
22 M 1650	3	4	602.835	530	446	40	M	1650
22 M 1650	3	5	490.853	403	354	31	M	1650
22 M 1650	3	6	455.01	398	304	30	M	1650
22 M 1650	3	7	411.455	327	268	26	M	1650
22 M 1650	3	8	356.702	272	216	26	M	1650
22 M 1650	3	9	280.777	258	171	20	M	1650
22 M Control	1	7	944.712	717	709	76	M	Control
22 M Control	1	8	1012.74	713	749	81	M	Control
22 M Control	1	9	1016.28	684	731	70	M	Control
22 M Control	1	1	1509.75	1320	1155	91	M	Control
22 M Control	1	2	1613.38	1198	1223	118	M	Control
22 M Control	1	3	1602.33	1242	1194	108	M	Control
22 M Control	1	4	1214.06	849	823	93	M	Control
22 M Control	1	5	1349.05	974	994	115	M	Control
22 M Control	1	6	1194.2	781	866	84	M	Control
22 M Control	2	1	1372.71	1279	987	85	M	Control
22 M Control	2	2	1346.07	1123	1000	93	M	Control
22 M Control	2	3	986.952	749	704	69	M	Control
22 M Control	2	4	1126.3	790	803	80	M	Control
22 M Control	2	5	1017.95	761	708	83	M	Control
22 M Control	2	6	1114.74	813	806	84	M	Control
22 M Control	2	7	892.332	652	596	71	M	Control
22 M Control	2	8	793.316	512	559	62	M	Control
22 M Control	2	9	1005.77	670	709	79	M	Control
22 M Control	3	1	961.075	741	694	63	M	Control
22 M Control	3	2	793.7	605	543	53	M	Control
22 M Control	3	3	927.899	712	608	67	M	Control
22 M Control	3	4	566.115	371	357	39	M	Control
22 M Control	3	5	588.916	431	429	46	M	Control
22 M Control	3	6	337.177	257	230	26	M	Control
22 M Control	3	7	647.918	465	445	51	M	Control
22 M Control	3	8	460.451	327	308	29	M	Control
22 M Control	3	9	630.836	499	455	50	M	Control
26 M 1650	1	1	1638.42	1273	1264	116	M	1650
26 M 1650	1	2	1284.38	979	977	92	M	1650
26 M 1650	1	3	1099.06	883	786	86	M	1650
26 M 1650	1	4	924.172	701	678	62	M	1650
26 M 1650	1	5	918.392	640	643	66	M	1650
26 M 1650	1	6	889.819	605	612	63	M	1650
26 M 1650	1	7	743.386	495	536	57	M	1650
26 M 1650	1	8	826.238	583	587	63	M	1650
26 M 1650	1	9	881.188	532	591	59	M	1650
26 M 1650	2	1	1527.74	1360	1161	111	M	1650
26 M 1650	2	8	836.536	680	626	72	M	1650
26 M 1650	2	9	871.447	641	584	69	M	1650
26 M 1650	2	2	986.248	723	661	73	M	1650
26 M 1650	2	3	788.497	601	560	64	M	1650
26 M 1650	2	4	920.628	686	648	59	M	1650
26 M 1650	2	5	634.902	490	426	46	M	1650
26 M 1650	2	6	932.811	813	680	72	M	1650
26 M 1650	2	7	913.732	662	629	78	M	1650
26 M 1650	3	1	938.834	809	655	51	M	1650
26 M 1650	3	2	634.971	510	448	43	M	1650
26 M 1650	3	3	741.3	535	519	58	M	1650
26 M 1650	3	4	485.106	345	314	36	M	1650
26 M 1650	3	5	693.014	505	487	55	M	1650
26 M 1650	3	6	417.37	293	284	29	M	1650
26 M 1650	3	7	563.925	375	365	35	M	1650
26 M 1650	3	8	289.262	251	203	18	M	1650
26 M 1650	3	9	228.891	157	133	14	M	1650
26 M Control	1	1	2753	2258	2288	130	M	Control
26 M Control	1	2	2187.3	1721	1703	148	M	Control
26 M Control	1	3	1492.69	1175	1219	94	M	Control
26 M Control	1	4	1426.73	1068	1048	101	M	Control
26 M Control	1	5	1302.57	1047	917	94	M	Control
26 M Control	1	6	1232.46	866	871	90	M	Control
26 M Control	1	7	1057.25	772	744	79	M	Control
26 M Control	1	8	1584.4	1155	1129	101	M	Control
26 M Control	1	9	733.064	522	515	46	M	Control
26 M Control	2	1	1695.15	1369	1317	89	M	Control
26 M Control	2	8	998.532	764	689	75	M	Control
26 M Control	2	9	1005.15	757	674	69	M	Control
26 M Control	2	2	1386.35	1051	1058	88	M	Control
26 M Control	2	3	1289.82	1005	998	86	M	Control
26 M Control	2	4	1321.9	961	937	86	M	Control
26 M Control	2	5	1273.59	971	959	90	M	Control
26 M Control	2	6	1302.92	908	965	89	M	Control
26 M Control	2	7	865.5	623	591	67	M	Control
26 M Control	3	1	1689.71	1366	1220	98	M	Control
26 M Control	3	2	785.477	631	571	65	M	Control
26 M Control	3	3	663.576	493	449	47	M	Control
26 M Control	3	4	727.633	557	550	54	M	Control
26 M Control	3	5	659.347	469	445	52	M	Control
26 M Control	3	6	661.311	526	464	52	M	Control
26 M Control	3	7	824.535	607	552	64	M	Control
26 M Control	3	8	888.114	631	600	63	M	Control
26 M Control	3	9	405.018	305	282	32	M	Control
27 M 1650	1	1	2236.96	2020	1842	136	M	1650
27 M 1650	1	2	1844.27	1510	1448	123	M	1650
27 M 1650	1	3	1666.84	1327	1268	120	M	1650
27 M 1650	1	4	1393.65	1038	1013	100	M	1650
27 M 1650	1	5	1589.18	1262	1216	118	M	1650
27 M 1650	1	6	1157.6	870	842	89	M	1650
27 M 1650	1	7	1269.99	947	908	95	M	1650
27 M 1650	1	8	1381.03	1014	981	104	M	1650
27 M 1650	1	9	1033.29	766	746	75	M	1650
27 M 1650	2	1	4776.5	2542	3431	126	M	1650
27 M 1650	2	2	1218.48	928	836	85	M	1650
27 M 1650	2	3	977.027	816	709	76	M	1650
27 M 1650	2	4	918.393	688	622	62	M	1650
27 M 1650	2	5	790.202	628	530	63	M	1650
27 M 1650	2	6	1038.76	825	713	87	M	1650
27 M 1650	2	7	940.641	709	664	59	M	1650
27 M 1650	2	8	998.115	793	690	74	M	1650
27 M 1650	2	9	983.276	810	704	60	M	1650
27 M 1650	3	1	1699.61	1428	1301	100	M	1650
27 M 1650	3	2	1340.99	1015	993	93	M	1650
27 M 1650	3	3	1218.62	932	871	75	M	1650
27 M 1650	3	4	947.797	734	681	72	M	1650
27 M 1650	3	5	1130.01	861	832	63	M	1650
27 M 1650	3	6	1775.04	1403	1336	104	M	1650
27 M 1650	3	7	937.568	752	701	60	M	1650
27 M 1650	3	8	1305.12	1046	957	86	M	1650
27 M 1650	3	9	992.399	781	726	66	M	1650
27 M Control	1	1	1797.34	1525	1408	121	M	Control
27 M Control	1	2	1383.61	1035	1016	102	M	Control
27 M Control	1	3	959.223	675	670	74	M	Control
27 M Control	1	4	1338.72	946	934	93	M	Control
27 M Control	1	5	1397.8	957	1003	98	M	Control
27 M Control	1	6	1347.45	1067	1023	98	M	Control
27 M Control	1	7	1079.05	805	800	82	M	Control
27 M Control	1	8	1110.13	850	812	83	M	Control
27 M Control	1	9	960.633	689	695	76	M	Control
27 M Control	2	1	1836.78	1693	1332	97	M	Control
27 M Control	2	2	1414.23	1114	1050	91	M	Control
27 M Control	2	3	1203.69	883	876	87	M	Control
27 M Control	2	4	1116.88	880	832	78	M	Control
27 M Control	2	5	833.085	578	602	63	M	Control
27 M Control	2	6	857.801	656	597	57	M	Control
27 M Control	2	7	1338.13	1069	1001	88	M	Control
27 M Control	2	8	874.127	677	651	63	M	Control
27 M Control	2	9	1112.99	818	846	91	M	Control
27 M Control	3	1	1467.04	1314	1110	93	M	Control
27 M Control	3	2	1246.51	992	952	84	M	Control
27 M Control	3	3	1089.94	829	785	76	M	Control
27 M Control	3	4	935.996	744	698	54	M	Control
27 M Control	3	5	882.524	669	636	64	M	Control
27 M Control	3	6	990.352	768	753	62	M	Control
27 M Control	3	7	706.386	463	538	49	M	Control
27 M Control	3	8	839.21	654	588	64	M	Control
27 M Control	3	9	859.294	635	647	61	M	Control
27.b M Control	1	1	1899.25	1551	1558	119	M	Control
27.b M Control	1	2	1634.57	1287	1226	105	M	Control
27.b M Control	1	3	1386.31	1095	993	93	M	Control
27.b M Control	1	4	1104.26	863	743	84	M	Control
27.b M Control	1	5	877.885	677	621	62	M	Control
27.b M Control	1	6	1069.59	771	754	82	M	Control
27.b M Control	1	7	931.442	675	680	76	M	Control
27.b M Control	1	8	809.972	624	552	62	M	Control
27.b M Control	1	9	1053.81	814	723	83	M	Control
27.b M Control	2	1	1159.28	982	834	67	M	Control
27.b M Control	2	2	1054.11	818	706	75	M	Control
27.b M Control	2	3	997.21	733	718	66	M	Control
27.b M Control	2	4	951.464	743	673	68	M	Control
27.b M Control	2	5	641.071	492	444	48	M	Control
27.b M Control	2	6	1019.04	843	732	60	M	Control
27.b M Control	2	7	475.046	409	324	32	M	Control
27.b M Control	2	8	686.929	482	452	44	M	Control
27.b M Control	2	9	1261.05	943	937	88	M	Control
27.b M Control	3	1	1360.05	1094	976	87	M	Control
27.b M Control	3	2	1254.55	902	952	82	M	Control
27.b M Control	3	3	899.533	621	669	65	M	Control
27.b M Control	3	4	731.4	526	528	48	M	Control
27.b M Control	3	5	533.392	415	371	35	M	Control
27.b M Control	3	6	625.831	409	422	43	M	Control
27.b M Control	3	7	571.22	431	406	36	M	Control
27.b M Control	3	8	776.127	597	528	60	M	Control
27.b M Control	3	9	469.907	379	344	35	M	Control
30 M 1650	1	1	2170.47	1768	1694	143	M	1650
30 M 1650	1	2	1796.88	1213	1277	123	M	1650
30 M 1650	1	3	1809.97	1321	1338	122	M	1650
30 M 1650	1	4	1355.58	913	992	100	M	1650
30 M 1650	1	5	1249.62	922	910	88	M	1650
30 M 1650	1	6	1163.81	756	787	94	M	1650
30 M 1650	1	7	1189.35	760	776	99	M	1650
30 M 1650	1	8	960.52	667	697	81	M	1650
30 M 1650	1	9	950.907	616	639	76	M	1650
30 M 1650	2	1	1718.49	1393	1253	111	M	1650
30 M 1650	2	2	1385.45	1001	963	105	M	1650
30 M 1650	2	3	1006.03	693	729	84	M	1650
30 M 1650	2	4	1335.22	982	913	100	M	1650
30 M 1650	2	5	642.062	422	423	63	M	1650
30 M 1650	2	6	1112.7	772	745	91	M	1650
30 M 1650	2	7	961.465	688	693	73	M	1650
30 M 1650	2	8	683.349	497	468	51	M	1650
30 M 1650	2	9	931.129	620	589	72	M	1650
30 M 1650	3	1	1203.77	969	852	74	M	1650
30 M 1650	3	2	774.826	541	537	60	M	1650
30 M 1650	3	3	884.415	611	631	60	M	1650
30 M 1650	3	4	424.117	296	279	33	M	1650
30 M 1650	3	5	667.247	502	438	53	M	1650
30 M 1650	3	6	396.402	283	234	26	M	1650
30 M 1650	3	7	695.081	494	423	42	M	1650
30 M 1650	3	8	616.407	452	398	46	M	1650
30 M 1650	3	9	640.621	459	407	44	M	1650
30 M Control	1	8	974.239	738	685	68	M	Control
30 M Control	1	9	921.983	727	659	63	M	Control
30 M Control	1	1	2212.61	1686	1724	125	M	Control
30 M Control	1	2	1774.16	1279	1328	111	M	Control
30 M Control	1	3	1104.61	866	816	78	M	Control
30 M Control	1	4	1241.92	930	912	85	M	Control
30 M Control	1	5	845	615	613	63	M	Control
30 M Control	1	6	1224.12	942	959	86	M	Control
30 M Control	1	7	897.237	647	614	67	M	Control
30 M Control	2	1	2068.14	1752	1584	118	M	Control
30 M Control	2	2	1753.94	1345	1340	115	M	Control
30 M Control	2	3	1070.89	796	798	84	M	Control
30 M Control	2	4	1036.81	756	755	77	M	Control
30 M Control	2	5	827.534	631	609	58	M	Control
30 M Control	2	6	505.08	386	355	40	M	Control
30 M Control	2	7	852.953	592	594	71	M	Control
30 M Control	2	8	631.003	486	449	45	M	Control
30 M Control	2	9	564.57	399	389	41	M	Control
30 M Control	3	1	1281.64	1095	991	76	M	Control
30 M Control	3	2	1349.99	1155	1033	87	M	Control
30 M Control	3	3	1564.56	1284	1200	101	M	Control
30 M Control	3	4	460.022	332	336	30	M	Control
30 M Control	3	5	688.245	578	512	45	M	Control
30 M Control	3	6	254.708	187	175	18	M	Control
30 M Control	3	7	517.001	430	359	38	M	Control
30 M Control	3	8	102.636	67	71	8	M	Control
30 M Control	3	9	411.22	394	289	26	M	Control
35 M Control	1	1	2696.27	2353	2262	142	M	Control
35 M Control	1	2	1526.23	1195	1176	103	M	Control
35 M Control	1	3	1039.73	883	779	72	M	Control
35 M Control	1	4	1067.49	799	739	84	M	Control
35 M Control	1	5	1039.56	792	770	83	M	Control
35 M Control	1	6	988.757	720	697	79	M	Control
35 M Control	1	7	726.405	602	537	53	M	Control
35 M Control	1	8	577.936	464	433	42	M	Control
35 M Control	1	9	912.342	687	627	64	M	Control
35 M Control	2	1	1544.4	1431	1162	93	M	Control
35 M Control	2	2	1192.4	979	900	86	M	Control
35 M Control	2	3	805.499	621	592	55	M	Control
35 M Control	2	4	1246.84	966	897	88	M	Control
35 M Control	2	5	704.155	541	542	44	M	Control
35 M Control	2	6	870.382	752	650	63	M	Control
35 M Control	2	7	941.878	760	683	67	M	Control
35 M Control	2	8	409.727	292	293	35	M	Control
35 M Control	2	9	994.129	786	723	78	M	Control
35 M Control	3	1	1235.85	1193	906	92	M	Control
35 M Control	3	2	868.842	705	621	67	M	Control
35 M Control	3	3	830.144	648	588	60	M	Control
35 M Control	3	4	802.763	585	547	63	M	Control
35 M Control	3	5	606.081	481	430	46	M	Control
35 M Control	3	6	580.965	436	400	47	M	Control
35 M Control	3	7	545.88	436	406	42	M	Control
35 M Control	3	8	944.111	756	684	62	M	Control
35 M Control	3	9	687.056	523	490	48	M	Control
35.b M Control	1	1	2973.14	2442	2444	142	M	Control
35.b M Control	1	2	2167.72	1651	1731	117	M	Control
35.b M Control	1	3	1956.6	1600	1524	118	M	Control
35.b M Control	1	4	1504.2	1036	1122	108	M	Control
35.b M Control	1	5	1264.19	886	960	92	M	Control
35.b M Control	1	6	1243.38	899	870	82	M	Control
35.b M Control	1	7	1186.42	855	885	83	M	Control
35.b M Control	1	8	1313.26	987	981	98	M	Control
35.b M Control	1	9	756.258	512	502	54	M	Control
35.b M Control	2	1	1921.82	1424	1426	114	M	Control
35.b M Control	2	2	1365.91	1027	961	91	M	Control
35.b M Control	2	3	1277.24	962	996	86	M	Control
35.b M Control	2	4	800.664	619	584	47	M	Control
35.b M Control	2	5	1638.43	1257	1228	103	M	Control
35.b M Control	2	6	1067.56	709	767	83	M	Control
35.b M Control	2	7	832.981	599	574	57	M	Control
35.b M Control	2	8	472.851	276	311	25	M	Control
35.b M Control	2	9	979.861	695	697	65	M	Control
35.b M Control	3	1	1709.39	1290	1266	105	M	Control
35.b M Control	3	2	1667.65	1204	1287	97	M	Control
35.b M Control	3	3	1169.2	915	889	78	M	Control
35.b M Control	3	4	987.896	743	734	76	M	Control
35.b M Control	3	5	904.003	657	629	67	M	Control
35.b M Control	3	6	746.08	523	539	49	M	Control
35.b M Control	3	7	738.206	559	530	54	M	Control
35.b M Control	3	8	1084.43	762	805	76	M	Control
35.b M Control	3	9	820.18	613	583	61	M	Control
4 M 1650	2	1	1819.65	1447	1335	112	M	1650
4 M 1650	2	2	1927.38	1420	1452	115	M	1650
4 M 1650	2	3	1620.85	1173	1198	101	M	1650
4 M 1650	2	4	1345.83	894	963	99	M	1650
4 M 1650	2	5	1404.48	921	1063	115	M	1650
4 M 1650	2	6	1172.64	811	846	97	M	1650
4 M 1650	2	7	1171.64	767	792	93	M	1650
4 M 1650	2	8	1234.87	826	836	99	M	1650
4 M 1650	2	9	515.867	312	346	41	M	1650
4 M 1650	1	1	1936.17	1568	1464	120	M	1650
4 M 1650	1	2	1840.62	1413	1432	131	M	1650
4 M 1650	1	3	1110.5	752	786	90	M	1650
4 M 1650	1	4	1067.22	681	770	81	M	1650
4 M 1650	1	5	1580.89	1050	1179	102	M	1650
4 M 1650	1	6	1055.3	718	798	74	M	1650
4 M 1650	1	7	1123.78	698	798	95	M	1650
4 M 1650	1	8	1266.07	809	936	102	M	1650
4 M 1650	1	9	1140.59	708	816	96	M	1650
4 M 1650	3	1	1430.38	1239	1040	89	M	1650
4 M 1650	3	2	867.838	682	602	60	M	1650
4 M 1650	3	3	1117	854	806	78	M	1650
4 M 1650	3	4	687.036	496	457	58	M	1650
4 M 1650	3	5	1000.99	686	646	75	M	1650
4 M 1650	3	6	1062.13	685	726	72	M	1650
4 M 1650	3	7	623.107	425	434	50	M	1650
4 M 1650	3	8	665.183	423	445	49	M	1650
4 M 1650	3	9	922.718	647	675	67	M	1650
4 M Control	2	1	1409.32	1239	1039	81	M	Control
4 M Control	2	2	1068.31	757	771	73	M	Control
4 M Control	2	3	828.449	600	584	50	M	Control
4 M Control	2	4	918.232	648	665	56	M	Control
4 M Control	2	5	1138.48	827	832	81	M	Control
4 M Control	2	6	756.927	542	590	68	M	Control
4 M Control	2	7	689.241	441	495	60	M	Control
4 M Control	2	8	1241.51	839	888	91	M	Control
4 M Control	2	9	1040.97	705	782	92	M	Control
4 M Control	1	1	1433.47	1242	1061	95	M	Control
4 M Control	1	2	1220.8	944	920	92	M	Control
4 M Control	1	3	839.248	605	613	61	M	Control
4 M Control	1	4	1026.78	814	782	84	M	Control
4 M Control	1	5	915.954	697	669	74	M	Control
4 M Control	1	6	918.566	731	678	58	M	Control
4 M Control	1	7	941.189	665	706	72	M	Control
4 M Control	1	8	1103.3	763	817	76	M	Control
4 M Control	1	9	879.935	614	645	72	M	Control
4 M Control	3	1	989.603	818	746	63	M	Control
4 M Control	3	2	606.517	462	446	45	M	Control
4 M Control	3	3	1043.11	675	735	51	M	Control
4 M Control	3	4	8496.87	3264	5762	112	M	Control
4 M Control	3	5	1744.36	1005	1230	118	M	Control
4 M Control	3	6	1039.18	692	724	82	M	Control
4 M Control	3	7	543.361	375	361	43	M	Control
4 M Control	3	8	483.9	318	324	39	M	Control
4 M Control	3	9	930.53	688	675	78	M	Control
5 M 1650	2	1	2338.66	2081	1944	141	M	1650
5 M 1650	2	2	1788.98	1397	1343	124	M	1650
5 M 1650	2	3	1026.97	842	734	73	M	1650
5 M 1650	2	4	882.786	598	624	61	M	1650
5 M 1650	2	5	1281.76	977	939	97	M	1650
5 M 1650	2	6	775.294	517	525	64	M	1650
5 M 1650	2	7	898.491	653	597	67	M	1650
5 M 1650	2	8	802.13	523	542	65	M	1650
5 M 1650	2	9	1100.95	854	741	80	M	1650
5 M 1650	1	1	1972.19	1757	1568	115	M	1650
5 M 1650	1	2	1460.87	1223	1085	97	M	1650
5 M 1650	1	3	1068.96	803	791	77	M	1650
5 M 1650	1	4	966.779	752	703	67	M	1650
5 M 1650	1	5	702.592	511	495	60	M	1650
5 M 1650	1	6	780.308	560	565	68	M	1650
5 M 1650	1	7	855.181	580	610	73	M	1650
5 M 1650	1	8	958.688	673	696	83	M	1650
5 M 1650	1	9	599.515	456	399	40	M	1650
5 M 1650	3	1	934.755	843	650	56	M	1650
5 M 1650	3	2	535.831	405	373	35	M	1650
5 M 1650	3	3	527.447	392	339	37	M	1650
5 M 1650	3	4	292.484	234	187	21	M	1650
5 M 1650	3	5	676.112	467	416	44	M	1650
5 M 1650	3	6	469.524	364	329	38	M	1650
5 M 1650	3	7	755.212	665	539	53	M	1650
5 M 1650	3	8	403.311	296	259	32	M	1650
5 M 1650	3	9	607.561	481	419	46	M	1650
5 M Control	2	1	1479.93	1336	1107	101	M	Control
5 M Control	2	2	1343.69	1110	1018	91	M	Control
5 M Control	2	3	1202.68	960	940	85	M	Control
5 M Control	2	4	1074.93	785	789	87	M	Control
5 M Control	2	5	986.116	744	720	82	M	Control
5 M Control	2	6	1504.35	1156	1142	103	M	Control
5 M Control	2	7	973.79	712	681	66	M	Control
5 M Control	2	8	1066.75	843	763	66	M	Control
5 M Control	2	9	1146.87	789	814	90	M	Control
5 M Control	1	1	1952.98	1661	1574	120	M	Control
5 M Control	1	2	1481.13	1076	1077	113	M	Control
5 M Control	1	3	1464.71	1026	1079	119	M	Control
5 M Control	1	4	1224.94	864	907	95	M	Control
5 M Control	1	5	1188.07	882	913	97	M	Control
5 M Control	1	6	1263.48	936	943	104	M	Control
5 M Control	1	7	1057.67	686	748	81	M	Control
5 M Control	1	8	1013.56	728	740	77	M	Control
5 M Control	1	9	864.094	597	606	75	M	Control
5 M Control	3	1	1731.83	1426	1346	111	M	Control
5 M Control	3	2	1113.24	849	795	84	M	Control
5 M Control	3	3	698.789	487	488	58	M	Control
5 M Control	3	4	971.124	692	673	70	M	Control
5 M Control	3	5	964.709	747	679	70	M	Control
5 M Control	3	6	689.043	517	483	58	M	Control
5 M Control	3	7	858.819	642	632	61	M	Control
5 M Control	3	8	533.611	426	322	41	M	Control
5 M Control	3	9	1477.89	1189	1051	89	M	Control
7 M 1650	1	8	751.952	603	540	60	M	1650
7 M 1650	1	9	911.028	638	628	80	M	1650
7 M 1650	1	1	1958.92	1606	1447	107	M	1650
7 M 1650	1	2	1856.09	1446	1408	107	M	1650
7 M 1650	1	3	1281.09	977	928	98	M	1650
7 M 1650	1	4	1106.21	809	798	77	M	1650
7 M 1650	1	5	1277.72	954	938	97	M	1650
7 M 1650	1	6	1103.33	726	772	80	M	1650
7 M 1650	1	7	1073.67	832	767	83	M	1650
7 M 1650	2	1	877.055	759	616	46	M	1650
7 M 1650	2	2	825.966	592	587	61	M	1650
7 M 1650	2	3	685.127	488	463	52	M	1650
7 M 1650	2	4	818.086	579	611	62	M	1650
7 M 1650	2	5	846.685	618	563	71	M	1650
7 M 1650	2	6	729.743	588	502	60	M	1650
7 M 1650	2	7	1022.42	718	711	84	M	1650
7 M 1650	2	8	591.766	420	419	49	M	1650
7 M 1650	2	9	722.232	534	515	59	M	1650
7 M 1650	3	1	899.249	775	672	48	M	1650
7 M 1650	3	2	614.435	495	428	49	M	1650
7 M 1650	3	3	687.834	530	483	49	M	1650
7 M 1650	3	4	445.747	359	306	34	M	1650
7 M 1650	3	5	578.89	439	390	45	M	1650
7 M 1650	3	6	395.529	285	262	27	M	1650
7 M 1650	3	7	307.65	250	206	25	M	1650
7 M 1650	3	8	434.509	325	291	26	M	1650
7 M 1650	3	9	542.697	377	344	42	M	1650
7 M Control	1	8	1545.67	1130	1190	101	M	Control
7 M Control	1	9	1197.92	865	855	89	M	Control
7 M Control	1	1	2250.08	1929	1738	130	M	Control
7 M Control	1	2	2168.52	1716	1706	141	M	Control
7 M Control	1	3	1652.98	1221	1201	121	M	Control
7 M Control	1	4	1855.47	1459	1379	127	M	Control
7 M Control	1	5	1516.69	1080	1116	93	M	Control
7 M Control	1	6	1002.7	736	757	71	M	Control
7 M Control	1	7	1098.64	721	846	77	M	Control
7 M Control	2	1	1530.75	1334	1125	88	M	Control
7 M Control	2	2	1472.03	1188	1085	97	M	Control
7 M Control	2	3	1073.64	834	810	63	M	Control
7 M Control	2	4	803.949	572	548	56	M	Control
7 M Control	2	5	773.52	609	584	46	M	Control
7 M Control	2	6	1431.82	1095	1050	96	M	Control
7 M Control	2	7	753.033	528	528	44	M	Control
7 M Control	2	8	1361.82	1014	999	92	M	Control
7 M Control	2	9	1196.72	853	869	74	M	Control
7 M Control	3	1	881.491	735	612	52	M	Control
7 M Control	3	2	878.328	652	605	67	M	Control
7 M Control	3	3	653.108	517	499	41	M	Control
7 M Control	3	4	960.59	763	659	63	M	Control
7 M Control	3	5	1010.41	767	715	62	M	Control
7 M Control	3	6	464.62	345	325	34	M	Control
7 M Control	3	7	1121.68	878	808	68	M	Control
7 M Control	3	8	352.388	275	247	25	M	Control
7 M Control	3	9	668.728	496	469	46	M	Control
8 M 1650	1	1	2265.07	1970	1889	125	M	1650
8 M 1650	1	2	1696.77	1321	1319	115	M	1650
8 M 1650	1	3	1859.01	1385	1426	106	M	1650
8 M 1650	1	4	1296.85	933	970	85	M	1650
8 M 1650	1	5	1288.71	945	1006	80	M	1650
8 M 1650	1	6	1407.71	1022	1049	98	M	1650
8 M 1650	1	7	1184.84	935	900	84	M	1650
8 M 1650	1	8	1296.48	986	998	88	M	1650
8 M 1650	1	9	1164.01	872	904	79	M	1650
8 M 1650	2	1	1681.95	1462	1326	100	M	1650
8 M 1650	2	2	1767.54	1358	1344	109	M	1650
8 M 1650	2	3	1603.12	1142	1232	116	M	1650
8 M 1650	2	4	1136.59	881	848	79	M	1650
8 M 1650	2	5	1131.97	806	792	88	M	1650
8 M 1650	2	6	1017.15	708	750	76	M	1650
8 M 1650	2	7	954.719	647	666	63	M	1650
8 M 1650	2	8	830.867	575	597	61	M	1650
8 M 1650	2	9	862.185	642	639	66	M	1650
8 M 1650	3	1	2290.13	1704	1742	126	M	1650
8 M 1650	3	2	1750.49	1377	1325	99	M	1650
8 M 1650	3	3	1300.97	908	920	89	M	1650
8 M 1650	3	4	1135.72	899	821	77	M	1650
8 M 1650	3	5	1194.36	901	842	84	M	1650
8 M 1650	3	6	849.124	652	629	57	M	1650
8 M 1650	3	7	1171.23	844	916	85	M	1650
8 M 1650	3	8	1028.33	698	746	79	M	1650
8 M 1650	3	9	711.114	498	504	56	M	1650
9 M 1650	2	1	1563.69	1381	1164	99	M	1650
9 M 1650	2	2	1402.99	1015	1022	100	M	1650
9 M 1650	2	3	732.731	546	527	62	M	1650
9 M 1650	2	4	573.45	411	411	41	M	1650
9 M 1650	2	5	993.524	727	725	84	M	1650
9 M 1650	2	6	847.48	565	571	71	M	1650
9 M 1650	2	7	672.12	442	495	53	M	1650
9 M 1650	2	8	1050.69	791	767	86	M	1650
9 M 1650	2	9	609.172	398	429	52	M	1650
9 M 1650	1	1	1969.39	1696	1595	123	M	1650
9 M 1650	1	2	1399.89	1096	1031	108	M	1650
9 M 1650	1	3	1340.22	962	941	97	M	1650
9 M 1650	1	4	1132.83	887	851	85	M	1650
9 M 1650	1	5	923.743	783	663	74	M	1650
9 M 1650	1	6	1042.01	768	725	87	M	1650
9 M 1650	1	7	1006.03	677	710	84	M	1650
9 M 1650	1	8	980.286	793	735	72	M	1650
9 M 1650	1	9	1000.4	752	717	83	M	1650
9 M 1650	3	1	1899.47	1674	1433	119	M	1650
9 M 1650	3	2	1176.77	892	833	82	M	1650
9 M 1650	3	3	1003.04	798	730	77	M	1650
9 M 1650	3	4	792.605	631	559	62	M	1650
9 M 1650	3	5	825.945	605	594	65	M	1650
9 M 1650	3	6	877.226	661	637	76	M	1650
9 M 1650	3	7	1029.41	762	737	86	M	1650
9 M 1650	3	8	751.445	581	512	63	M	1650
9 M 1650	3	9	812.215	592	564	62	M	1650
9 M Control	2	1	1006.21	971	710	63	M	Control
9 M Control	2	2	942.7	771	693	65	M	Control
9 M Control	2	3	876.454	610	635	66	M	Control
9 M Control	2	4	958.095	762	756	72	M	Control
9 M Control	2	5	798.716	556	599	51	M	Control
9 M Control	2	6	1235.7	937	885	81	M	Control
9 M Control	2	7	539.396	401	412	41	M	Control
9 M Control	2	8	787.204	623	564	60	M	Control
9 M Control	2	9	565.313	410	426	37	M	Control
9 M Control	1	1	1571.98	1324	1180	101	M	Control
9 M Control	1	2	1120.57	936	841	75	M	Control
9 M Control	1	3	830.481	588	580	57	M	Control
9 M Control	1	4	636.273	519	448	44	M	Control
9 M Control	1	5	804.185	650	584	64	M	Control
9 M Control	1	6	717.432	564	522	62	M	Control
9 M Control	1	7	648.45	510	444	48	M	Control
9 M Control	1	8	872.015	676	607	61	M	Control
9 M Control	1	9	551.312	439	407	44	M	Control
9 M Control	3	1	1075.19	986	777	58	M	Control
9 M Control	3	2	650.277	489	432	44	M	Control
9 M Control	3	3	694.954	538	525	46	M	Control
9 M Control	3	4	805.605	657	580	53	M	Control
9 M Control	3	5	857.606	708	636	51	M	Control
9 M Control	3	6	535.295	433	391	31	M	Control
9 M Control	3	7	1048.91	756	724	69	M	Control
9 M Control	3	8	387.952	284	277	26	M	Control
9 M Control	3	9	936.249	742	683	61	M	Control
1 F 1650	1	1	1845.78	1554	1398	110	F	1650
1 F 1650	1	2	1137.45	870	803	92	F	1650
1 F 1650	1	3	1475.91	1012	997	105	F	1650
1 F 1650	1	4	1499.91	1108	1092	111	F	1650
1 F 1650	1	5	1256.22	896	883	102	F	1650
1 F 1650	1	6	1012.68	753	713	80	F	1650
1 F 1650	1	7	964.949	680	678	77	F	1650
1 F 1650	1	8	1398.1	1124	989	94	F	1650
1 F 1650	1	9	1132.6	820	769	90	F	1650
1 F 1650	2	1	1563.21	1383	1239	101	F	1650
1 F 1650	2	2	1126.06	871	761	81	F	1650
1 F 1650	2	3	1084.28	811	799	81	F	1650
1 F 1650	2	4	1074.49	877	733	84	F	1650
1 F 1650	2	5	947.462	715	659	82	F	1650
1 F 1650	2	6	1124.34	789	743	84	F	1650
1 F 1650	2	7	977.531	704	704	77	F	1650
1 F 1650	2	8	905.702	617	654	67	F	1650
1 F 1650	2	9	945.838	741	644	76	F	1650
1 F 1650	3	1	1106.54	954	801	70	F	1650
1 F 1650	3	2	957.049	739	700	68	F	1650
1 F 1650	3	3	951.906	745	675	68	F	1650
1 F 1650	3	4	739.204	655	493	54	F	1650
1 F 1650	3	5	613.336	475	423	35	F	1650
1 F 1650	3	6	809.811	668	554	51	F	1650
1 F 1650	3	7	570.699	438	404	41	F	1650
1 F 1650	3	8	457.606	317	298	17	F	1650
1 F 1650	3	9	812.759	752	539	57	F	1650
1 F Control	1	1	1710.22	1506	1300	105	F	Control
1 F Control	1	2	1438.77	1078	1035	110	F	Control
1 F Control	1	3	1272.74	998	882	87	F	Control
1 F Control	1	4	1254.21	1015	889	88	F	Control
1 F Control	1	5	951.185	737	659	75	F	Control
1 F Control	1	6	1036.79	777	712	74	F	Control
1 F Control	1	7	990.64	736	699	73	F	Control
1 F Control	1	8	789.161	658	558	52	F	Control
1 F Control	1	9	1128.33	925	750	74	F	Control
1 F Control	2	1	1524.64	1213	1081	101	F	Control
1 F Control	2	2	992.812	782	666	77	F	Control
1 F Control	2	3	856.387	653	612	52	F	Control
1 F Control	2	4	745.361	527	463	50	F	Control
1 F Control	2	5	919.228	679	630	66	F	Control
1 F Control	2	6	1070.5	775	741	77	F	Control
1 F Control	2	7	1053.53	802	733	78	F	Control
1 F Control	2	8	679.678	471	445	47	F	Control
1 F Control	2	9	580.665	377	380	42	F	Control
1 F Control	3	1	1531.28	1305	1114	95	F	Control
1 F Control	3	2	1159.93	909	771	83	F	Control
1 F Control	3	3	665.06	545	444	45	F	Control
1 F Control	3	4	763.751	574	552	55	F	Control
1 F Control	3	5	1029.2	823	710	70	F	Control
1 F Control	3	6	898.606	667	611	68	F	Control
1 F Control	3	7	1018.73	707	730	78	F	Control
1 F Control	3	8	995.264	711	714	72	F	Control
1 F Control	3	9	892.554	672	620	63	F	Control
10 F 1650	1	1	2503.03	2123	1985	135	F	1650
10 F 1650	1	2	1870	1454	1354	127	F	1650
10 F 1650	1	3	1609.94	1272	1205	110	F	1650
10 F 1650	1	4	1162.75	884	844	80	F	1650
10 F 1650	1	5	1129.49	880	819	82	F	1650
10 F 1650	1	6	1012.98	706	718	78	F	1650
10 F 1650	1	7	892.868	612	603	76	F	1650
10 F 1650	1	8	948.579	721	674	72	F	1650
10 F 1650	1	9	795.717	600	573	62	F	1650
10 F 1650	2	1	2386.52	2035	1890	134	F	1650
10 F 1650	2	2	1456.6	1179	1075	99	F	1650
10 F 1650	2	3	1071.88	802	778	66	F	1650
10 F 1650	2	4	980.972	724	682	68	F	1650
10 F 1650	2	5	1255.57	957	861	85	F	1650
10 F 1650	2	6	1078.31	789	716	79	F	1650
10 F 1650	2	7	1027.78	834	696	79	F	1650
10 F 1650	2	8	771.978	585	532	66	F	1650
10 F 1650	2	9	568.023	402	369	46	F	1650
10 F 1650	3	1	1889.56	1727	1467	110	F	1650
10 F 1650	3	2	1269.36	1112	883	87	F	1650
10 F 1650	3	3	939.247	775	678	77	F	1650
10 F 1650	3	4	884.634	775	573	67	F	1650
10 F 1650	3	5	866.036	649	570	62	F	1650
10 F 1650	3	6	1005.81	778	698	70	F	1650
10 F 1650	3	7	697.46	507	481	53	F	1650
10 F 1650	3	8	617.621	454	410	44	F	1650
10 F 1650	3	9	941.812	751	652	69	F	1650
10 F Control	1	1	2858.37	2161	2165	123	F	Control
10 F Control	1	2	2068.56	1606	1572	112	F	Control
10 F Control	1	3	1576.68	1273	1193	95	F	Control
10 F Control	1	4	1166.04	833	798	76	F	Control
10 F Control	1	5	1174.47	906	881	67	F	Control
10 F Control	1	6	1157.33	883	812	83	F	Control
10 F Control	1	7	923.07	669	615	72	F	Control
10 F Control	1	8	685.405	513	461	44	F	Control
10 F Control	1	9	618.474	433	442	39	F	Control
10 F Control	2	1	2352.61	1812	1778	110	F	Control
10 F Control	2	8	579.846	427	407	41	F	Control
10 F Control	2	9	530.425	378	366	33	F	Control
10 F Control	2	2	1059.67	796	720	68	F	Control
10 F Control	2	3	743.938	513	479	46	F	Control
10 F Control	2	4	704.035	534	476	47	F	Control
10 F Control	2	5	836.989	652	590	56	F	Control
10 F Control	2	6	1021.61	716	685	70	F	Control
10 F Control	2	7	767.385	527	511	49	F	Control
10 F Control	3	1	1100.42	868	786	60	F	Control
10 F Control	3	2	736.697	540	517	41	F	Control
10 F Control	3	3	624.927	510	433	36	F	Control
10 F Control	3	4	656.325	468	458	41	F	Control
10 F Control	3	5	486.119	371	323	33	F	Control
10 F Control	3	6	621.349	475	421	33	F	Control
10 F Control	3	7	596.951	465	421	35	F	Control
10 F Control	3	8	748.787	566	528	49	F	Control
10 F Control	3	9	242.089	185	150	15	F	Control
11 F 1650	3	1	2275.38	1912	1739	107	F	1650
11 F 1650	3	2	1445.18	1142	1109	92	F	1650
11 F 1650	3	3	1510.53	1196	1068	92	F	1650
11 F 1650	3	4	1028.43	807	713	72	F	1650
11 F 1650	3	5	790.018	561	532	48	F	1650
11 F 1650	3	6	689.085	529	489	50	F	1650
11 F 1650	3	7	709.717	524	500	49	F	1650
11 F 1650	3	8	660.766	588	488	42	F	1650
11 F 1650	3	9	555.287	423	390	45	F	1650
11 F 1650	1	1	2231.52	1873	1744	113	F	1650
11 F 1650	1	2	1300.45	986	946	85	F	1650
11 F 1650	1	3	1234.42	884	882	94	F	1650
11 F 1650	1	4	1033.67	792	725	67	F	1650
11 F 1650	1	5	971.935	699	666	63	F	1650
11 F 1650	1	6	905.994	617	619	60	F	1650
11 F 1650	1	7	1121.7	793	798	81	F	1650
11 F 1650	1	8	789.643	567	521	49	F	1650
11 F 1650	1	9	1052.91	826	751	66	F	1650
11 F 1650	2	1	1965.84	1697	1443	110	F	1650
11 F 1650	2	2	1262.09	1001	961	84	F	1650
11 F 1650	2	3	1174.65	932	834	79	F	1650
11 F 1650	2	4	1038.5	820	708	70	F	1650
11 F 1650	2	5	1098.6	852	767	73	F	1650
11 F 1650	2	6	1176.17	864	805	79	F	1650
11 F 1650	2	7	921.841	594	636	58	F	1650
11 F 1650	2	8	730.196	490	491	48	F	1650
11 F 1650	2	9	891.789	620	575	73	F	1650
11 F Control	3	1	1649.64	1333	1209	77	F	Control
11 F Control	3	2	763.671	634	544	47	F	Control
11 F Control	3	3	712.249	537	469	52	F	Control
11 F Control	3	4	914.216	816	665	62	F	Control
11 F Control	3	5	897.134	707	625	63	F	Control
11 F Control	3	6	723.297	580	523	48	F	Control
11 F Control	3	7	791.018	619	568	58	F	Control
11 F Control	3	8	744.793	577	527	48	F	Control
11 F Control	3	9	774.997	551	574	48	F	Control
11 F Control	1	1	2272.77	1811	1769	137	F	Control
11 F Control	1	2	1362.94	1023	986	89	F	Control
11 F Control	1	3	1413.32	1075	1002	89	F	Control
11 F Control	1	4	995.176	728	693	76	F	Control
11 F Control	1	5	1312.85	908	894	95	F	Control
11 F Control	1	6	1297.76	960	909	96	F	Control
11 F Control	1	7	1257.14	900	894	93	F	Control
11 F Control	1	8	1206.31	968	861	88	F	Control
11 F Control	1	9	778.91	524	518	55	F	Control
11 F Control	2	1	1929.71	1549	1454	100	F	Control
11 F Control	2	2	1309.85	956	948	75	F	Control
11 F Control	2	3	1046.35	766	697	81	F	Control
11 F Control	2	4	1210.9	871	871	88	F	Control
11 F Control	2	5	1262.91	888	869	95	F	Control
11 F Control	2	6	1278.74	951	916	99	F	Control
11 F Control	2	7	1361.7	1010	991	94	F	Control
11 F Control	2	8	1082.61	700	740	71	F	Control
11 F Control	2	9	1010.03	680	695	68	F	Control
13 F 1650	1	1	1782.58	1483	1335	117	F	1650
13 F 1650	1	2	1231.82	845	858	86	F	1650
13 F 1650	1	3	1437.04	1048	1031	110	F	1650
13 F 1650	1	4	955.405	672	642	74	F	1650
13 F 1650	1	5	1249.59	959	890	77	F	1650
13 F 1650	1	6	1083.85	762	739	77	F	1650
13 F 1650	1	7	1201.84	855	886	86	F	1650
13 F 1650	1	8	644.347	417	424	50	F	1650
13 F 1650	1	9	1147.52	845	774	72	F	1650
13 F 1650	3	1	1032.27	879	733	60	F	1650
13 F 1650	3	2	609.133	473	450	40	F	1650
13 F 1650	3	3	670.545	481	480	43	F	1650
13 F 1650	3	4	615.171	396	430	41	F	1650
13 F 1650	3	5	716.556	546	509	53	F	1650
13 F 1650	3	6	508.318	345	355	33	F	1650
13 F 1650	3	7	543.785	333	367	37	F	1650
13 F 1650	3	8	638.813	460	462	43	F	1650
13 F 1650	3	9	177.059	116	121	13	F	1650
13 F 1650	2	6	807.546	546	536	64	F	1650
13 F 1650	2	7	625.245	425	418	48	F	1650
13 F 1650	2	8	812.214	552	521	60	F	1650
13 F 1650	2	9	679.229	445	452	55	F	1650
13 F 1650	2	1	1145.47	933	820	68	F	1650
13 F 1650	2	2	729.718	486	498	52	F	1650
13 F 1650	2	3	644.69	437	427	51	F	1650
13 F 1650	2	4	896.189	624	615	58	F	1650
13 F 1650	2	5	708.121	459	467	58	F	1650
13 F Control	1	1	1618.19	1284	1186	104	F	Control
13 F Control	1	2	1286.17	1024	951	83	F	Control
13 F Control	1	3	1230.11	907	896	90	F	Control
13 F Control	1	4	1201.29	884	897	79	F	Control
13 F Control	1	5	1054.1	822	764	79	F	Control
13 F Control	1	6	915.444	681	633	65	F	Control
13 F Control	1	7	1080.97	763	754	78	F	Control
13 F Control	1	8	835.798	632	613	67	F	Control
13 F Control	1	9	1137.95	853	851	90	F	Control
13 F Control	3	1	1418.67	1184	977	84	F	Control
13 F Control	3	2	1148.99	865	845	75	F	Control
13 F Control	3	3	1105.2	760	795	73	F	Control
13 F Control	3	4	881.275	674	637	63	F	Control
13 F Control	3	5	1066.32	758	759	81	F	Control
13 F Control	3	6	862.759	559	618	58	F	Control
13 F Control	3	7	713.51	587	528	55	F	Control
13 F Control	3	8	1118.63	886	868	89	F	Control
13 F Control	3	9	838.144	614	608	63	F	Control
13 F Control	2	5	827.605	577	578	70	F	Control
13 F Control	2	6	837.485	602	583	63	F	Control
13 F Control	2	7	737.426	587	538	60	F	Control
13 F Control	2	8	936.5	685	682	69	F	Control
13 F Control	2	9	316.479	172	195	19	F	Control
13 F Control	2	1	1351.18	1094	949	86	F	Control
13 F Control	2	2	1075.7	763	774	79	F	Control
13 F Control	2	3	900.598	648	638	60	F	Control
13 F Control	2	4	777.261	551	522	57	F	Control
15 F 1650	2	1	1260.19	1032	898	82	F	1650
15 F 1650	2	2	909.74	633	652	68	F	1650
15 F 1650	2	3	865.855	659	570	62	F	1650
15 F 1650	2	4	518.681	355	351	38	F	1650
15 F 1650	2	5	606.3	432	354	36	F	1650
15 F 1650	2	6	707.602	545	454	53	F	1650
15 F 1650	2	7	403.037	306	253	33	F	1650
15 F 1650	2	8	609.782	508	391	47	F	1650
15 F 1650	2	9	775.915	562	492	49	F	1650
15 F 1650	1	1	2263.94	1893	1781	122	F	1650
15 F 1650	1	2	1773.8	1444	1296	107	F	1650
15 F 1650	1	3	1615.42	1157	1175	101	F	1650
15 F 1650	1	4	1039.85	833	763	66	F	1650
15 F 1650	1	5	982.953	841	687	62	F	1650
15 F 1650	1	6	988.681	793	699	65	F	1650
15 F 1650	1	7	984.877	834	681	73	F	1650
15 F 1650	1	8	993.385	818	683	62	F	1650
15 F 1650	1	9	633.828	570	430	45	F	1650
15 F 1650	3	1	1201.11	1008	883	61	F	1650
15 F 1650	3	2	857.634	670	612	59	F	1650
15 F 1650	3	3	810.865	646	529	59	F	1650
15 F 1650	3	4	356.857	252	225	27	F	1650
15 F 1650	3	5	665.237	570	458	47	F	1650
15 F 1650	3	6	604.559	479	368	41	F	1650
15 F 1650	3	7	303.967	249	181	19	F	1650
15 F 1650	3	8	224.241	178	140	13	F	1650
15 F 1650	3	9	181.396	158	120	11	F	1650
15 F Control	2	1	1683.51	1396	1243	114	F	Control
15 F Control	2	2	1252.29	946	915	86	F	Control
15 F Control	2	3	955.128	636	687	74	F	Control
15 F Control	2	4	1109.77	835	778	70	F	Control
15 F Control	2	5	713.778	581	492	44	F	Control
15 F Control	2	6	601.082	425	404	47	F	Control
15 F Control	2	7	294.812	245	181	21	F	Control
15 F Control	2	8	326.692	241	189	21	F	Control
15 F Control	2	9	666.391	473	411	49	F	Control
15 F Control	1	1	2027.95	1569	1531	112	F	Control
15 F Control	1	2	1035.39	800	704	65	F	Control
15 F Control	1	3	1169.23	996	830	72	F	Control
15 F Control	1	4	913.17	681	638	61	F	Control
15 F Control	1	5	702.315	516	481	42	F	Control
15 F Control	1	6	786.36	566	500	57	F	Control
15 F Control	1	7	571.53	472	361	41	F	Control
15 F Control	1	8	771.163	625	502	57	F	Control
15 F Control	1	9	552.176	447	342	37	F	Control
15 F Control	3	1	1122.97	969	799	76	F	Control
15 F Control	3	2	959.958	760	687	58	F	Control
15 F Control	3	3	993.531	789	713	63	F	Control
15 F Control	3	4	647.628	516	431	42	F	Control
15 F Control	3	5	932.37	691	644	60	F	Control
15 F Control	3	6	167.52	123	100	12	F	Control
15 F Control	3	7	569.575	477	413	38	F	Control
15 F Control	3	8	427.74	323	286	27	F	Control
15 F Control	3	9	155.09	116	111	11	F	Control
18 F 1650	1	1	1832.1	1520	1420	103	F	1650
18 F 1650	1	2	1080.93	846	770	68	F	1650
18 F 1650	1	3	1227.8	927	877	74	F	1650
18 F 1650	1	4	1027.66	737	746	77	F	1650
18 F 1650	1	5	974.816	723	703	62	F	1650
18 F 1650	1	6	1311.34	981	969	96	F	1650
18 F 1650	1	7	687.473	522	512	50	F	1650
18 F 1650	1	8	1001.18	753	692	66	F	1650
18 F 1650	1	9	854.587	645	582	57	F	1650
18 F 1650	2	1	1375	1110	1009	80	F	1650
18 F 1650	2	2	778.554	669	565	50	F	1650
18 F 1650	2	3	760.531	649	565	50	F	1650
18 F 1650	2	4	730.272	536	509	49	F	1650
18 F 1650	2	5	867.827	646	575	59	F	1650
18 F 1650	2	6	745.268	538	518	50	F	1650
18 F 1650	2	7	995.256	715	710	60	F	1650
18 F 1650	2	8	581.868	416	382	40	F	1650
18 F 1650	2	9	1075.33	830	749	58	F	1650
18 F 1650	3	8	939.048	663	659	64	F	1650
18 F 1650	3	9	830.294	626	582	59	F	1650
18 F 1650	3	1	1013.53	872	743	59	F	1650
18 F 1650	3	2	807.648	567	555	53	F	1650
18 F 1650	3	3	843.336	636	577	70	F	1650
18 F 1650	3	4	786.423	549	577	64	F	1650
18 F 1650	3	5	724.925	527	512	57	F	1650
18 F 1650	3	6	430.118	288	286	35	F	1650
18 F 1650	3	7	1014.37	836	730	62	F	1650
18 F Control	1	1	1442.58	1067	1033	93	F	Control
18 F Control	1	2	1149.73	855	812	81	F	Control
18 F Control	1	3	987.547	756	699	77	F	Control
18 F Control	1	4	736.834	534	475	54	F	Control
18 F Control	1	5	822.197	623	608	55	F	Control
18 F Control	1	6	784.137	598	558	61	F	Control
18 F Control	1	7	675.812	511	427	49	F	Control
18 F Control	1	8	432.183	293	260	27	F	Control
18 F Control	1	9	581.288	467	375	40	F	Control
18 F Control	2	1	939.763	741	656	61	F	Control
18 F Control	2	2	525.77	360	333	37	F	Control
18 F Control	2	3	567.591	418	353	42	F	Control
18 F Control	2	4	276.161	219	171	21	F	Control
18 F Control	2	5	760.718	550	484	49	F	Control
18 F Control	2	6	234.193	174	143	13	F	Control
18 F Control	2	7	483.873	367	300	37	F	Control
18 F Control	2	8	221.993	158	120	13	F	Control
18 F Control	2	9	716.728	563	454	45	F	Control
18 F Control	3	8	231.308	162	158	15	F	Control
18 F Control	3	9	394.211	312	228	23	F	Control
18 F Control	3	1	835.564	769	586	53	F	Control
18 F Control	3	2	770.286	562	528	54	F	Control
18 F Control	3	3	579.135	376	345	33	F	Control
18 F Control	3	4	361.272	261	219	26	F	Control
18 F Control	3	5	475.86	373	290	31	F	Control
18 F Control	3	6	500.611	353	319	28	F	Control
18 F Control	3	7	360.122	285	224	20	F	Control
19 F 1650	1	1	1845.15	1595	1440	113	F	1650
19 F 1650	1	2	1278.04	1030	942	92	F	1650
19 F 1650	1	3	1320.55	1056	909	87	F	1650
19 F 1650	1	4	1108.01	850	759	63	F	1650
19 F 1650	1	5	954.909	731	647	72	F	1650
19 F 1650	1	6	733.861	555	531	48	F	1650
19 F 1650	1	7	1068.57	869	787	60	F	1650
19 F 1650	1	8	644.771	521	443	53	F	1650
19 F 1650	1	9	666.696	517	449	49	F	1650
19 F 1650	3	1	1576.57	1282	1217	84	F	1650
19 F 1650	3	2	902.052	756	674	53	F	1650
19 F 1650	3	3	766.785	568	556	48	F	1650
19 F 1650	3	4	819.23	602	545	58	F	1650
19 F 1650	3	5	775.732	636	556	52	F	1650
19 F 1650	3	6	717.846	505	475	46	F	1650
19 F 1650	3	7	408.966	292	285	27	F	1650
19 F 1650	3	8	841.578	611	573	58	F	1650
19 F 1650	3	9	832.222	623	592	66	F	1650
19 F 1650	2	6	487.285	335	308	31	F	1650
19 F 1650	2	7	468.211	358	295	38	F	1650
19 F 1650	2	8	586.751	402	373	37	F	1650
19 F 1650	2	9	446.083	332	289	39	F	1650
19 F 1650	2	1	1613.69	1396	1186	90	F	1650
19 F 1650	2	2	1203.56	1001	877	89	F	1650
19 F 1650	2	3	701.077	560	503	40	F	1650
19 F 1650	2	4	649.192	482	463	54	F	1650
19 F 1650	2	5	662.883	530	466	48	F	1650
19 F Control	1	1	2266.21	1800	1782	120	F	Control
19 F Control	1	2	1143.81	880	840	76	F	Control
19 F Control	1	3	1148.27	899	831	77	F	Control
19 F Control	1	4	1070.94	863	720	81	F	Control
19 F Control	1	5	795.167	563	507	54	F	Control
19 F Control	1	6	1093.14	871	759	70	F	Control
19 F Control	1	7	1020.51	788	724	69	F	Control
19 F Control	1	8	652.501	511	464	46	F	Control
19 F Control	1	9	1055.71	791	719	75	F	Control
19 F Control	3	1	1587.7	1313	1172	89	F	Control
19 F Control	3	2	1166.96	966	859	67	F	Control
19 F Control	3	3	724.757	613	509	56	F	Control
19 F Control	3	4	588.915	518	411	37	F	Control
19 F Control	3	5	678.856	568	479	44	F	Control
19 F Control	3	6	135.27	115	81	9	F	Control
19 F Control	3	7	764.796	658	519	54	F	Control
19 F Control	3	8	647.939	587	451	40	F	Control
19 F Control	3	9	747.545	710	525	51	F	Control
19 F Control	2	6	771.336	581	529	54	F	Control
19 F Control	2	7	822.321	644	588	59	F	Control
19 F Control	2	8	757.957	569	490	52	F	Control
19 F Control	2	9	525.552	383	359	40	F	Control
19 F Control	2	1	2088.23	1676	1493	121	F	Control
19 F Control	2	2	1263.42	1022	904	86	F	Control
19 F Control	2	3	1072.37	832	730	74	F	Control
19 F Control	2	4	832.771	542	580	54	F	Control
19 F Control	2	5	734.417	542	494	53	F	Control
21 F 1650	3	1	1599.33	1334	1159	86	F	1650
21 F 1650	3	2	1056.66	809	749	71	F	1650
21 F 1650	3	3	1001.33	784	720	72	F	1650
21 F 1650	3	4	860.568	589	606	64	F	1650
21 F 1650	3	5	949.344	631	658	70	F	1650
21 F 1650	3	6	1871.88	1390	1336	110	F	1650
21 F 1650	3	7	1261.86	862	891	87	F	1650
21 F 1650	3	8	1096.05	907	804	81	F	1650
21 F 1650	3	9	1304.47	877	853	101	F	1650
21 F 1650	1	1	1730.26	1360	1237	101	F	1650
21 F 1650	1	2	1243.1	977	868	82	F	1650
21 F 1650	1	3	788.299	627	539	60	F	1650
21 F 1650	1	4	899.459	722	614	60	F	1650
21 F 1650	1	5	780.456	594	550	69	F	1650
21 F 1650	1	6	1095.52	785	764	80	F	1650
21 F 1650	1	7	876.1	641	603	67	F	1650
21 F 1650	1	8	575.458	392	412	50	F	1650
21 F 1650	1	9	935.775	730	650	70	F	1650
21 F 1650	2	1	1242.32	1047	831	83	F	1650
21 F 1650	2	2	905.197	608	595	58	F	1650
21 F 1650	2	3	859.257	612	591	56	F	1650
21 F 1650	2	4	979.824	701	699	73	F	1650
21 F 1650	2	5	908.145	669	621	66	F	1650
21 F 1650	2	6	555.125	391	368	36	F	1650
21 F 1650	2	7	560.669	437	378	39	F	1650
21 F 1650	2	8	783.313	606	543	52	F	1650
21 F 1650	2	9	786.704	528	516	58	F	1650
21 F Control	3	1	2018.21	1633	1462	108	F	Control
21 F Control	3	2	1206.41	995	881	81	F	Control
21 F Control	3	3	660.306	547	453	47	F	Control
21 F Control	3	4	928.811	744	689	63	F	Control
21 F Control	3	5	639.181	503	451	46	F	Control
21 F Control	3	6	678.311	597	482	47	F	Control
21 F Control	3	7	540.436	440	370	38	F	Control
21 F Control	3	8	723.97	571	494	51	F	Control
21 F Control	3	9	542.023	416	389	43	F	Control
21 F Control	1	1	2143.75	1970	1693	113	F	Control
21 F Control	1	2	1535.09	1213	1122	98	F	Control
21 F Control	1	3	1439.2	1168	1029	90	F	Control
21 F Control	1	4	1473.15	1276	1104	92	F	Control
21 F Control	1	5	1452.55	1111	1037	86	F	Control
21 F Control	1	6	1272.43	1030	887	89	F	Control
21 F Control	1	7	1119.17	928	773	68	F	Control
21 F Control	1	8	1079.19	881	750	78	F	Control
21 F Control	1	9	943.518	793	661	58	F	Control
21 F Control	2	1	2218.88	1802	1524	120	F	Control
21 F Control	2	2	1559.44	1380	1112	89	F	Control
21 F Control	2	3	1125.63	926	796	70	F	Control
21 F Control	2	4	1225.66	986	848	73	F	Control
21 F Control	2	5	805.706	684	524	61	F	Control
21 F Control	2	6	905.984	723	625	53	F	Control
21 F Control	2	7	872.653	688	588	62	F	Control
21 F Control	2	8	1036.89	818	775	75	F	Control
21 F Control	2	9	846.251	641	580	56	F	Control
26 F 1650	1	1	2140.41	1830	1669	117	F	1650
26 F 1650	1	2	1314.48	943	966	90	F	1650
26 F 1650	1	3	1580.64	1200	1202	103	F	1650
26 F 1650	1	4	1206.89	819	800	90	F	1650
26 F 1650	1	5	1102.03	778	761	81	F	1650
26 F 1650	1	6	888.69	615	606	68	F	1650
26 F 1650	1	7	1166.47	831	812	86	F	1650
26 F 1650	1	8	1130.91	761	737	87	F	1650
26 F 1650	1	9	799.256	569	559	67	F	1650
26 F 1650	2	1	1916.28	1551	1435	108	F	1650
26 F 1650	2	2	1278.35	866	927	91	F	1650
26 F 1650	2	3	1045.88	704	734	72	F	1650
26 F 1650	2	4	785.153	574	580	67	F	1650
26 F 1650	2	5	968.802	622	674	78	F	1650
26 F 1650	2	6	1057.69	736	703	84	F	1650
26 F 1650	2	7	1135.78	740	756	82	F	1650
26 F 1650	2	8	869.325	538	580	83	F	1650
26 F 1650	2	9	1142.33	772	749	78	F	1650
26 F 1650	3	1	1723.49	1420	1269	98	F	1650
26 F 1650	3	2	1004.36	752	696	54	F	1650
26 F 1650	3	3	1105.55	809	804	71	F	1650
26 F 1650	3	4	829.65	603	581	66	F	1650
26 F 1650	3	5	915.604	668	645	67	F	1650
26 F 1650	3	6	744.971	537	477	52	F	1650
26 F 1650	3	7	900.755	660	654	76	F	1650
26 F 1650	3	8	988.676	729	675	72	F	1650
26 F 1650	3	9	820.044	565	542	61	F	1650
26 F Control	1	1	1793.92	1511	1364	125	F	Control
26 F Control	1	2	1416.75	1139	1047	98	F	Control
26 F Control	1	3	1353.64	1033	956	89	F	Control
26 F Control	1	4	1017.06	756	705	73	F	Control
26 F Control	1	5	879.837	655	625	61	F	Control
26 F Control	1	6	1239.59	897	839	90	F	Control
26 F Control	1	7	807.5	647	597	62	F	Control
26 F Control	1	8	644.011	512	478	54	F	Control
26 F Control	1	9	1026.8	795	736	71	F	Control
26 F Control	2	1	1606.71	1503	1158	93	F	Control
26 F Control	2	2	1210.99	945	791	84	F	Control
26 F Control	2	3	669.588	495	476	47	F	Control
26 F Control	2	4	678.139	468	453	50	F	Control
26 F Control	2	5	1082.96	779	753	83	F	Control
26 F Control	2	6	985.02	658	677	80	F	Control
26 F Control	2	7	890.129	673	565	71	F	Control
26 F Control	2	8	899.844	669	601	63	F	Control
26 F Control	2	9	800.009	628	568	52	F	Control
26 F Control	3	1	1048.34	852	748	70	F	Control
26 F Control	3	2	632.319	473	434	47	F	Control
26 F Control	3	3	1077.14	755	765	73	F	Control
26 F Control	3	4	726.142	536	505	44	F	Control
26 F Control	3	5	527.556	370	339	39	F	Control
26 F Control	3	6	690.087	523	492	49	F	Control
26 F Control	3	7	713.933	542	498	46	F	Control
26 F Control	3	8	297.875	227	196	23	F	Control
26 F Control	3	9	718.054	581	443	45	F	Control
27 F 1650	3	1	1141.61	958	825	70	F	1650
27 F 1650	3	2	990.155	742	699	59	F	1650
27 F 1650	3	3	784.354	631	545	57	F	1650
27 F 1650	3	4	690.75	527	477	51	F	1650
27 F 1650	3	5	780.113	583	558	53	F	1650
27 F 1650	3	6	715.385	522	519	49	F	1650
27 F 1650	3	7	821.204	601	600	57	F	1650
27 F 1650	3	8	759.219	533	533	46	F	1650
27 F 1650	3	9	495.691	380	341	42	F	1650
27 F 1650	1	1	1832.54	1594	1414	111	F	1650
27 F 1650	1	2	1011.09	775	737	71	F	1650
27 F 1650	1	3	1184.31	864	828	87	F	1650
27 F 1650	1	4	868.653	639	601	65	F	1650
27 F 1650	1	5	707.062	546	474	45	F	1650
27 F 1650	1	6	677.738	512	439	41	F	1650
27 F 1650	1	7	825.224	656	562	61	F	1650
27 F 1650	1	8	871.328	657	598	69	F	1650
27 F 1650	1	9	833.087	679	552	57	F	1650
27 F 1650	2	1	1028.07	891	752	62	F	1650
27 F 1650	2	2	852.467	610	576	62	F	1650
27 F 1650	2	3	747.405	586	511	52	F	1650
27 F 1650	2	4	922.605	785	697	61	F	1650
27 F 1650	2	5	747.662	569	544	54	F	1650
27 F 1650	2	6	482.736	329	309	37	F	1650
27 F 1650	2	7	722.257	553	493	48	F	1650
27 F 1650	2	8	659.774	483	430	57	F	1650
27 F 1650	2	9	586.581	426	383	35	F	1650
27 F Control	3	1	1830.16	1404	1333	90	F	Control
27 F Control	3	2	1552.43	1115	1121	101	F	Control
27 F Control	3	3	1409.42	1052	1112	80	F	Control
27 F Control	3	4	1159.73	887	822	69	F	Control
27 F Control	3	5	736.359	532	541	51	F	Control
27 F Control	3	6	1066.7	824	807	60	F	Control
27 F Control	3	7	506.534	335	354	29	F	Control
27 F Control	3	8	600.783	438	422	37	F	Control
27 F Control	3	9	693.274	485	504	53	F	Control
27 F Control	1	1	1996.04	1585	1568	114	F	Control
27 F Control	1	2	1394.86	1062	1029	102	F	Control
27 F Control	1	3	1469.28	1028	1081	103	F	Control
27 F Control	1	4	1232.35	898	864	82	F	Control
27 F Control	1	5	1250.38	903	920	79	F	Control
27 F Control	1	6	1024.66	821	744	74	F	Control
27 F Control	1	7	1119.69	833	790	70	F	Control
27 F Control	1	8	1378.46	1053	1018	89	F	Control
27 F Control	1	9	741.817	561	530	52	F	Control
27 F Control	2	1	1792.17	1454	1326	107	F	Control
27 F Control	2	2	940.1	682	714	70	F	Control
27 F Control	2	3	846.895	659	632	70	F	Control
27 F Control	2	4	992.362	714	720	66	F	Control
27 F Control	2	5	995.436	701	685	75	F	Control
27 F Control	2	6	909.57	614	657	70	F	Control
27 F Control	2	7	989.608	713	710	62	F	Control
27 F Control	2	8	1034.99	656	743	57	F	Control
27 F Control	2	9	769.799	528	524	58	F	Control
27.b F 1650	3	1	811.762	680	572	37	F	1650
27.b F 1650	3	2	617.689	480	469	35	F	1650
27.b F 1650	3	3	661.071	512	488	44	F	1650
27.b F 1650	3	4	635.98	471	465	42	F	1650
27.b F 1650	3	5	627.047	413	441	48	F	1650
27.b F 1650	3	6	665.641	471	470	40	F	1650
27.b F 1650	3	7	726.736	523	537	44	F	1650
27.b F 1650	3	8	588.547	395	406	43	F	1650
27.b F 1650	3	9	543.68	418	410	31	F	1650
27.b F 1650	1	1	2260.28	1998	1854	120	F	1650
27.b F 1650	1	2	1590.1	1236	1170	97	F	1650
27.b F 1650	1	3	1146.27	856	851	76	F	1650
27.b F 1650	1	4	1074.19	865	806	67	F	1650
27.b F 1650	1	5	934.884	732	642	58	F	1650
27.b F 1650	1	6	850.223	708	592	56	F	1650
27.b F 1650	1	7	667.54	473	455	44	F	1650
27.b F 1650	1	8	382.605	312	279	22	F	1650
27.b F 1650	1	9	969.211	873	680	72	F	1650
27.b F 1650	2	1	1087.58	947	801	68	F	1650
27.b F 1650	2	2	706.529	544	500	48	F	1650
27.b F 1650	2	3	669.049	518	488	47	F	1650
27.b F 1650	2	4	784.287	560	577	41	F	1650
27.b F 1650	2	5	677.048	477	484	50	F	1650
27.b F 1650	2	6	576.872	395	378	37	F	1650
27.b F 1650	2	7	544.989	366	369	36	F	1650
27.b F 1650	2	8	1043.75	706	735	61	F	1650
27.b F 1650	2	9	660.261	434	460	42	F	1650
27.b F Control	3	1	1442.14	1224	1080	90	F	Control
27.b F Control	3	2	1329.43	994	1015	99	F	Control
27.b F Control	3	3	1355.95	969	981	92	F	Control
27.b F Control	3	4	1231.36	819	894	80	F	Control
27.b F Control	3	5	822.943	635	622	61	F	Control
27.b F Control	3	6	868.997	632	638	55	F	Control
27.b F Control	3	7	913.888	680	654	64	F	Control
27.b F Control	3	8	596.663	368	398	44	F	Control
27.b F Control	3	9	402.07	279	271	28	F	Control
27.b F Control	1	1	2135.45	1834	1620	118	F	Control
27.b F Control	1	2	1469.62	1186	1079	108	F	Control
27.b F Control	1	3	1395.16	1205	1032	97	F	Control
27.b F Control	1	4	1081.14	860	763	72	F	Control
27.b F Control	1	5	1033.11	759	717	67	F	Control
27.b F Control	1	6	963.807	711	664	72	F	Control
27.b F Control	1	7	944.661	746	646	60	F	Control
27.b F Control	1	8	530.994	397	354	40	F	Control
27.b F Control	1	9	358.865	269	196	25	F	Control
27.b F Control	2	1	1584.87	1230	1087	99	F	Control
27.b F Control	2	2	1144.05	821	795	77	F	Control
27.b F Control	2	3	880.312	610	612	57	F	Control
27.b F Control	2	4	1421.57	958	1028	99	F	Control
27.b F Control	2	5	983.427	620	684	71	F	Control
27.b F Control	2	6	892.411	631	603	57	F	Control
27.b F Control	2	7	1080.98	730	773	82	F	Control
27.b F Control	2	8	755.196	577	564	46	F	Control
27.b F Control	2	9	1161.86	844	813	88	F	Control
30 F 1650	1	1	1836.6	1554	1379	123	F	1650
30 F 1650	1	2	1313.51	1011	947	81	F	1650
30 F 1650	1	3	1281.4	1019	930	85	F	1650
30 F 1650	1	4	1076.57	823	809	84	F	1650
30 F 1650	1	5	868.455	643	590	70	F	1650
30 F 1650	1	6	955.824	639	673	80	F	1650
30 F 1650	1	7	1351.41	922	927	101	F	1650
30 F 1650	1	8	1082.44	816	785	88	F	1650
30 F 1650	1	9	876.906	643	653	71	F	1650
30 F 1650	2	8	631.947	475	441	52	F	1650
30 F 1650	2	9	729.873	545	514	57	F	1650
30 F 1650	2	1	1962.76	1620	1493	108	F	1650
30 F 1650	2	2	1156.8	928	851	78	F	1650
30 F 1650	2	3	836.355	691	607	62	F	1650
30 F 1650	2	4	738.062	548	527	59	F	1650
30 F 1650	2	5	788.53	558	530	61	F	1650
30 F 1650	2	6	498.849	312	328	33	F	1650
30 F 1650	2	7	618.627	445	425	54	F	1650
30 F 1650	3	1	1283.99	940	933	77	F	1650
30 F 1650	3	2	657.281	492	477	48	F	1650
30 F 1650	3	3	929.535	708	671	67	F	1650
30 F 1650	3	4	631.388	476	448	46	F	1650
30 F 1650	3	5	711.589	502	506	61	F	1650
30 F 1650	3	6	575.037	418	400	45	F	1650
30 F 1650	3	7	165.768	108	112	13	F	1650
30 F 1650	3	8	790.727	614	568	61	F	1650
30 F 1650	3	9	484.152	330	292	38	F	1650
30 F Control	1	1	2893.74	2399	2389	137	F	Control
30 F Control	1	2	1774.18	1247	1340	112	F	Control
30 F Control	1	3	1421.35	1033	1035	82	F	Control
30 F Control	1	4	1506.37	1039	1146	106	F	Control
30 F Control	1	5	1294.26	895	926	99	F	Control
30 F Control	1	6	1194.72	806	846	81	F	Control
30 F Control	1	7	624.203	410	453	48	F	Control
30 F Control	1	8	1279.85	950	893	91	F	Control
30 F Control	1	9	888.891	682	623	56	F	Control
30 F Control	2	8	646.979	493	464	52	F	Control
30 F Control	2	9	427.168	276	270	33	F	Control
30 F Control	2	1	1937.34	1518	1453	118	F	Control
30 F Control	2	2	1334.27	987	998	88	F	Control
30 F Control	2	3	1093.52	747	763	86	F	Control
30 F Control	2	4	988.958	714	679	77	F	Control
30 F Control	2	5	702.318	443	466	61	F	Control
30 F Control	2	6	841.728	585	574	61	F	Control
30 F Control	2	7	731.663	458	497	58	F	Control
30 F Control	3	8	414.435	282	277	25	F	Control
30 F Control	3	9	618.075	444	452	38	F	Control
30 F Control	3	1	1531.18	1114	1138	91	F	Control
30 F Control	3	2	938.101	603	637	62	F	Control
30 F Control	3	3	808.562	546	521	62	F	Control
30 F Control	3	4	662.982	470	467	51	F	Control
30 F Control	3	5	592.506	455	435	37	F	Control
30 F Control	3	6	197.066	144	138	14	F	Control
30 F Control	3	7	670.941	485	475	51	F	Control
35 F 1650	3	1	1529.47	1188	1194	78	F	1650
35 F 1650	3	2	818.747	628	576	51	F	1650
35 F 1650	3	3	725.056	549	522	50	F	1650
35 F 1650	3	4	485.968	342	315	27	F	1650
35 F 1650	3	5	832.37	611	569	50	F	1650
35 F 1650	3	6	612.568	420	385	41	F	1650
35 F 1650	3	7	468.398	362	318	31	F	1650
35 F 1650	3	8	730.95	542	471	52	F	1650
35 F 1650	3	9	512.319	389	324	36	F	1650
35 F 1650	1	1	2666.78	2143	2039	142	F	1650
35 F 1650	1	2	1493.66	1063	1094	97	F	1650
35 F 1650	1	3	1582.3	1126	1157	97	F	1650
35 F 1650	1	4	1061.63	829	774	74	F	1650
35 F 1650	1	5	1140.36	731	733	89	F	1650
35 F 1650	1	6	770.018	495	502	52	F	1650
35 F 1650	1	7	995.416	605	661	71	F	1650
35 F 1650	1	8	685.22	483	503	59	F	1650
35 F 1650	1	9	1160.32	833	770	85	F	1650
35 F 1650	2	1	891.59	765	593	60	F	1650
35 F 1650	2	2	1085.14	886	846	64	F	1650
35 F 1650	2	3	1095.14	826	784	82	F	1650
35 F 1650	2	4	869.341	612	622	63	F	1650
35 F 1650	2	5	640.779	536	443	45	F	1650
35 F 1650	2	6	628.414	453	408	50	F	1650
35 F 1650	2	7	545.627	462	367	34	F	1650
35 F 1650	2	8	666.5	465	407	52	F	1650
35 F 1650	2	9	233.998	188	150	19	F	1650
4 F 1650	2	7	821.134	592	566	63	F	1650
4 F 1650	2	8	977.4	686	684	66	F	1650
4 F 1650	2	9	1071.24	701	749	67	F	1650
4 F 1650	2	1	1805.96	1579	1346	105	F	1650
4 F 1650	2	2	1142.4	929	856	75	F	1650
4 F 1650	2	3	1298.39	900	925	81	F	1650
4 F 1650	2	4	809.883	594	570	58	F	1650
4 F 1650	2	5	930.288	679	656	66	F	1650
4 F 1650	2	6	974.256	656	679	64	F	1650
4 F 1650	1	1	1959.9	1499	1512	125	F	1650
4 F 1650	1	2	1773.84	1205	1267	113	F	1650
4 F 1650	1	3	1257.41	915	975	77	F	1650
4 F 1650	1	4	1029.9	746	721	64	F	1650
4 F 1650	1	5	1137.2	856	830	71	F	1650
4 F 1650	1	6	888.017	678	638	59	F	1650
4 F 1650	1	7	888.828	638	612	72	F	1650
4 F 1650	1	8	1045.16	725	718	71	F	1650
4 F 1650	1	9	668.715	424	452	51	F	1650
4 F 1650	3	1	1257.34	950	886	77	F	1650
4 F 1650	3	2	787.821	587	561	48	F	1650
4 F 1650	3	3	769.653	576	547	52	F	1650
4 F 1650	3	4	766.593	532	527	55	F	1650
4 F 1650	3	5	904.445	686	602	52	F	1650
4 F 1650	3	6	542.095	366	381	38	F	1650
4 F 1650	3	7	829.019	597	588	64	F	1650
4 F 1650	3	8	474.538	337	314	31	F	1650
4 F 1650	3	9	584.763	405	372	48	F	1650
4 F Control	2	7	1152.3	889	856	68	F	Control
4 F Control	2	8	760.725	607	562	45	F	Control
4 F Control	2	9	653.033	444	481	39	F	Control
4 F Control	2	1	1849.86	1683	1357	90	F	Control
4 F Control	2	2	1762.77	1376	1362	100	F	Control
4 F Control	2	3	1660.59	1238	1173	105	F	Control
4 F Control	2	4	1201.4	899	854	68	F	Control
4 F Control	2	5	1083.85	783	791	77	F	Control
4 F Control	2	6	853.376	609	615	49	F	Control
4 F Control	1	1	2249.44	1767	1754	128	F	Control
4 F Control	1	2	1430.22	1077	1062	103	F	Control
4 F Control	1	3	1541.66	1115	1119	97	F	Control
4 F Control	1	4	1004.47	717	692	66	F	Control
4 F Control	1	5	945.749	712	677	66	F	Control
4 F Control	1	6	791.505	629	581	53	F	Control
4 F Control	1	7	969.158	772	706	61	F	Control
4 F Control	1	8	809.568	557	586	67	F	Control
4 F Control	1	9	689.862	515	484	48	F	Control
4 F Control	3	1	1353.46	1118	906	72	F	Control
4 F Control	3	2	636.288	491	453	41	F	Control
4 F Control	3	3	799.082	619	556	49	F	Control
4 F Control	3	4	516.845	388	384	28	F	Control
4 F Control	3	5	796.533	545	587	52	F	Control
4 F Control	3	6	525.206	382	367	33	F	Control
4 F Control	3	7	489.85	341	348	30	F	Control
4 F Control	3	8	941.492	697	663	54	F	Control
4 F Control	3	9	664.774	465	440	47	F	Control
5 F 1650	2	1	1705.13	1347	1254	116	F	1650
5 F 1650	2	2	1420.78	1070	1049	90	F	1650
5 F 1650	2	3	1615.49	1232	1203	120	F	1650
5 F 1650	2	4	912.137	612	615	66	F	1650
5 F 1650	2	5	1491.97	1190	1110	106	F	1650
5 F 1650	2	6	1133	748	790	87	F	1650
5 F 1650	2	7	837.365	512	531	64	F	1650
5 F 1650	2	8	1344.66	980	962	88	F	1650
5 F 1650	2	9	1149.4	838	825	83	F	1650
5 F 1650	1	1	2233.47	1869	1783	118	F	1650
5 F 1650	1	2	1365.35	1092	946	90	F	1650
5 F 1650	1	3	1355.26	1001	967	97	F	1650
5 F 1650	1	4	1228.71	949	907	80	F	1650
5 F 1650	1	5	1111.84	938	875	68	F	1650
5 F 1650	1	6	1404.81	1051	983	96	F	1650
5 F 1650	1	7	1021.55	780	733	73	F	1650
5 F 1650	1	8	929.991	820	680	74	F	1650
5 F 1650	1	9	419.026	305	286	33	F	1650
5 F 1650	3	1	1566.38	1331	1188	98	F	1650
5 F 1650	3	2	1156.18	857	843	90	F	1650
5 F 1650	3	3	930.748	765	652	67	F	1650
5 F 1650	3	4	1102.89	953	807	84	F	1650
5 F 1650	3	5	993.27	822	725	84	F	1650
5 F 1650	3	6	848.58	687	606	68	F	1650
5 F 1650	3	7	837.024	626	581	62	F	1650
5 F 1650	3	8	932.777	675	639	61	F	1650
5 F 1650	3	9	266.477	192	176	15	F	1650
5 F Control	2	1	1638.39	1423	1257	99	F	Control
5 F Control	2	2	1349.67	973	971	82	F	Control
5 F Control	2	3	1115.64	946	821	70	F	Control
5 F Control	2	4	905.575	673	638	65	F	Control
5 F Control	2	5	791.248	612	542	59	F	Control
5 F Control	2	6	965.393	724	687	56	F	Control
5 F Control	2	7	787.047	560	545	52	F	Control
5 F Control	2	8	809.687	625	584	68	F	Control
5 F Control	2	9	1001.48	773	711	77	F	Control
5 F Control	1	1	1602.67	1259	1137	104	F	Control
5 F Control	1	2	1113.03	781	788	66	F	Control
5 F Control	1	3	755.784	554	491	46	F	Control
5 F Control	1	4	1146.69	917	823	74	F	Control
5 F Control	1	5	907.097	741	636	60	F	Control
5 F Control	1	6	974.599	773	661	70	F	Control
5 F Control	1	7	921.624	698	652	66	F	Control
5 F Control	1	8	968.213	748	634	67	F	Control
5 F Control	1	9	645.403	500	419	50	F	Control
5 F Control	3	1	1564.64	1232	1115	82	F	Control
5 F Control	3	2	1051.73	791	710	69	F	Control
5 F Control	3	3	1017.1	751	740	64	F	Control
5 F Control	3	4	1083.99	795	714	69	F	Control
5 F Control	3	5	731.07	569	486	54	F	Control
5 F Control	3	6	935.868	704	655	69	F	Control
5 F Control	3	7	396.299	315	285	27	F	Control
5 F Control	3	8	652.706	476	413	43	F	Control
5 F Control	3	9	277.172	197	169	14	F	Control
7 F Control	1	1	2152.83	1792	1648	120	F	Control
7 F Control	1	2	1285.36	1025	938	101	F	Control
7 F Control	1	3	1107.83	845	797	74	F	Control
7 F Control	1	4	866.771	678	610	61	F	Control
7 F Control	1	5	886.277	690	651	67	F	Control
7 F Control	1	6	981.564	743	685	67	F	Control
7 F Control	1	7	747.446	550	519	55	F	Control
7 F Control	1	8	959.305	700	637	69	F	Control
7 F Control	1	9	950.818	653	634	69	F	Control
7 F Control	2	1	1498.23	1406	1127	84	F	Control
7 F Control	2	2	927.096	780	703	69	F	Control
7 F Control	2	3	863.543	740	639	60	F	Control
7 F Control	2	4	708.485	546	509	55	F	Control
7 F Control	2	5	720.06	505	510	59	F	Control
7 F Control	2	6	872.294	593	609	61	F	Control
7 F Control	2	7	646.227	508	464	51	F	Control
7 F Control	2	8	387.881	276	251	31	F	Control
7 F Control	2	9	711.931	534	474	55	F	Control
7 F Control	3	8	491.642	359	350	44	F	Control
7 F Control	3	9	458.773	359	328	27	F	Control
7 F Control	3	1	1684.84	1569	1274	82	F	Control
7 F Control	3	2	964.146	802	698	67	F	Control
7 F Control	3	3	1037.98	788	697	73	F	Control
7 F Control	3	4	661.781	505	466	45	F	Control
7 F Control	3	5	542.481	396	350	32	F	Control
7 F Control	3	6	421.609	333	297	30	F	Control
7 F Control	3	7	411.232	324	269	28	F	Control
8 F 1650	3	1	1746.22	1512	1351	81	F	1650
8 F 1650	3	2	1147.59	960	841	75	F	1650
8 F 1650	3	3	901.733	765	661	66	F	1650
8 F 1650	3	4	768.015	604	528	58	F	1650
8 F 1650	3	5	667.118	525	465	46	F	1650
8 F 1650	3	6	646.351	527	464	39	F	1650
8 F 1650	3	7	688.935	583	458	43	F	1650
8 F 1650	3	8	473.266	357	320	36	F	1650
8 F 1650	3	9	429.21	367	291	31	F	1650
8 F 1650	1	1	1937.99	1675	1558	99	F	1650
8 F 1650	1	2	1371.48	1078	1011	100	F	1650
8 F 1650	1	3	1066.4	820	720	74	F	1650
8 F 1650	1	4	958.663	701	669	73	F	1650
8 F 1650	1	5	710.529	544	512	54	F	1650
8 F 1650	1	6	865.447	616	591	57	F	1650
8 F 1650	1	7	1072.67	822	756	67	F	1650
8 F 1650	1	8	513.301	405	370	34	F	1650
8 F 1650	1	9	627.909	488	451	44	F	1650
8 F 1650	2	1	1738.92	1504	1368	95	F	1650
8 F 1650	2	2	1003.52	760	704	63	F	1650
8 F 1650	2	3	961.24	791	688	61	F	1650
8 F 1650	2	4	890.094	678	597	58	F	1650
8 F 1650	2	5	744.397	596	514	48	F	1650
8 F 1650	2	6	1156.06	966	775	83	F	1650
8 F 1650	2	7	437.282	379	324	33	F	1650
8 F 1650	2	8	969.137	806	670	65	F	1650
8 F 1650	2	9	586.34	469	432	38	F	1650
8 F Control	3	1	1917.83	1437	1405	110	F	Control
8 F Control	3	2	1123.47	752	807	64	F	Control
8 F Control	3	3	1067.31	772	756	73	F	Control
8 F Control	3	4	992.784	695	740	67	F	Control
8 F Control	3	5	1178.19	749	863	71	F	Control
8 F Control	3	6	882.149	543	602	50	F	Control
8 F Control	3	7	989.853	664	735	64	F	Control
8 F Control	3	8	1096.79	744	794	72	F	Control
8 F Control	3	9	830.2	580	621	58	F	Control
8 F Control	1	1	2346.77	1805	1790	125	F	Control
8 F Control	1	2	1559.96	1124	1100	104	F	Control
8 F Control	1	3	1156.64	831	817	75	F	Control
8 F Control	1	4	993.606	696	679	73	F	Control
8 F Control	1	5	963.169	665	689	72	F	Control
8 F Control	1	6	902.319	589	624	71	F	Control
8 F Control	1	7	1064.3	713	733	82	F	Control
8 F Control	1	8	1104.81	727	787	77	F	Control
8 F Control	1	9	1188.68	832	833	88	F	Control
8 F Control	2	6	946.691	663	681	75	F	Control
8 F Control	2	7	1208.91	792	837	93	F	Control
8 F Control	2	8	1132.64	774	817	87	F	Control
8 F Control	2	9	592.676	383	398	46	F	Control
8 F Control	2	1	1670.4	1305	1231	100	F	Control
8 F Control	2	2	1039.39	750	742	79	F	Control
8 F Control	2	3	1040.25	749	736	83	F	Control
8 F Control	2	4	1382.11	947	1013	88	F	Control
8 F Control	2	5	944.488	586	644	77	F	Control
9 F 1650	2	1	1641.89	1299	1172	106	F	1650
9 F 1650	2	2	1443.12	1068	1054	101	F	1650
9 F 1650	2	3	1290.64	1032	949	93	F	1650
9 F 1650	2	4	943.263	719	641	71	F	1650
9 F 1650	2	5	931.906	719	672	71	F	1650
9 F 1650	2	6	1203.38	806	871	93	F	1650
9 F 1650	2	7	862.506	617	638	73	F	1650
9 F 1650	2	8	1075.18	787	748	86	F	1650
9 F 1650	2	9	773.71	526	514	68	F	1650
9 F 1650	1	1	2187.2	1718	1745	126	F	1650
9 F 1650	1	2	1290.08	1002	903	94	F	1650
9 F 1650	1	3	1306.08	1025	972	91	F	1650
9 F 1650	1	4	1164.21	834	846	82	F	1650
9 F 1650	1	5	1237.35	935	912	100	F	1650
9 F 1650	1	6	858.996	536	603	67	F	1650
9 F 1650	1	7	1143.5	835	824	87	F	1650
9 F 1650	1	8	937.098	695	674	74	F	1650
9 F 1650	1	9	916.137	688	684	75	F	1650
9 F 1650	3	1	1494.28	1138	1089	89	F	1650
9 F 1650	3	2	1091.93	897	814	75	F	1650
9 F 1650	3	3	1017.88	764	721	69	F	1650
9 F 1650	3	4	1109.64	816	848	92	F	1650
9 F 1650	3	5	775.98	542	540	59	F	1650
9 F 1650	3	6	611.345	412	444	57	F	1650
9 F 1650	3	7	902.262	639	661	61	F	1650
9 F 1650	3	8	621.672	409	416	47	F	1650
9 F 1650	3	9	646.496	458	495	48	F	1650
9 F Control	2	1	1628.68	1445	1177	111	F	Control
9 F Control	2	2	1308.05	996	966	100	F	Control
9 F Control	2	3	949.491	628	647	70	F	Control
9 F Control	2	4	765.908	518	525	61	F	Control
9 F Control	2	5	905.329	656	635	64	F	Control
9 F Control	2	6	1008.11	699	696	74	F	Control
9 F Control	2	7	948.431	605	616	77	F	Control
9 F Control	2	8	820.253	579	560	54	F	Control
9 F Control	2	9	812.392	582	537	65	F	Control
9 F Control	1	1	2527.03	2061	2024	140	F	Control
9 F Control	1	2	944.71	710	652	74	F	Control
9 F Control	1	3	1192.85	940	858	77	F	Control
9 F Control	1	4	1050.9	730	732	74	F	Control
9 F Control	1	5	1242.85	943	885	93	F	Control
9 F Control	1	6	712.411	562	516	55	F	Control
9 F Control	1	7	1057.65	802	736	82	F	Control
9 F Control	1	8	982.026	775	668	72	F	Control
9 F Control	1	9	643.511	475	421	53	F	Control
9 F Control	3	1	1411.47	1206	1052	89	F	Control
9 F Control	3	2	1101.61	849	778	76	F	Control
9 F Control	3	3	1157.16	836	781	75	F	Control
9 F Control	3	4	1051.57	756	704	78	F	Control
9 F Control	3	5	744.027	578	482	55	F	Control
9 F Control	3	6	711.788	486	466	50	F	Control
9 F Control	3	7	660.018	454	439	47	F	Control
9 F Control	3	8	384.148	253	225	33	F	Control
9 F Control	3	9	755.033	561	504	59	F	Control

## Sheet: Fixed Intervel Dataset
Subject	StartDate	Response Per Interval	Mean Quarter Life	Sex	tx	Session
10 F 1650	180630	5.179	29.587	F	1650	1
18 F Control	180630	4.679	29.202	F	Control	1
22 M 1650	180630	5.897	31.195	M	1650	1
30 F 1650	180630	5	25.239	F	1650	1
18 F 1650	180630	7.967	32.166	F	1650	1
4 M Control	180630	5.345	30.862	M	Control	1
7 F Control	180630	4.7	31.694	F	Control	1
7 M 1650	180630	4.633	26.692	M	1650	1
10b M 1650	180630	6.733	27.51	M	1650	1
18 M Control	180630	9.793	29.584	M	Control	1
5 M Control	180630	6.6	29.711	M	Control	1
15 F 1650	180630	2.176	37.422	F	1650	1
1 F Control	180630	3.409	32.15	F	Control	1
15 F Control	180630	3	34.549	F	Control	1
1 F 1650	180630	4.259	28.237	F	1650	1
9 F 1650	180630	2.348	36.665	F	1650	1
26 M 1650	180630	3.731	28.695	M	1650	1
30 M Control	180630	3.9	23.94	M	Control	1
1 M 1650	180630	7.036	29.704	M	1650	1
10 M Control	180630	4.345	24.873	M	Control	1
26 F Control	180630	6.185	31.076	F	Control	1
26 M Control	180630	5.259	30.036	M	Control	1
22 M Control	180630	5.267	31.297	M	Control	1
9 F Control	180630	6.967	33.053	F	Control	1
7 M Control	180630	5.467	34.001	M	Control	1
30 F Control	180630	4.667	28.481	F	Control	1
10 F Control	180630	5.2	31.521	F	Control	1
10 M 1650	180630	10.4	27.477	M	1650	1
30 M 1650	180630	7.367	32.961	M	1650	1
1 M Control	180630	9.8	26.931	M	Control	1
26 F 1650	180630	6.483	28.967	F	1650	1
3 F 1650	180630	5.414	23.893	F	1650	1
5 F Control	180630	4.652	27.705	F	Control	1
9 M 1650	180630	4.793	24.988	M	1650	1
15 M 1650	180630	5.233	28.858	M	1650	1
35b M Control	180630	5.767	26.822	M	Control	1
27 F 1650	180630	4.889	28.335	F	1650	1
35 F Control	180630	6.9	28.699	F	Control	1
27 F Control	180630	7.172	27.588	F	Control	1
35 F 1650	180630	12.233	31.385	F	1650	1
5 M 1650	180630	6.433	35.245	M	1650	1
4 M 1650	180630	8.345	23.961	M	1650	1
27b F 1650	180630	10.138	26.384	F	1650	1
27b M Control	180630	8.833	28.155	M	Control	1
27 M 1650	180630	8.767	30.597	M	1650	1
15 M Control	180630	9.467	24.556	M	Control	1
9 M Control	180630	11.1	26.9	M	Control	1
4 F 1650	180630	6.179	36.426	F	1650	1
4 F Control	180630	7.367	26.483	F	Control	1
13 M 1650	180630	6.9	32.092	M	1650	1
5 F 1650	180630	6.621	31.356	F	1650	1
11 F Control	180630	4.733	23.687	F	Control	1
11 M Control	180630	5.1	30.485	M	Control	1
21 M Control	180630	5.633	25.808	M	Control	1
21 F Control	180630	6.5	32.739	F	Control	1
21 M 1650	180630	6.067	28.373	M	1650	1
35 M Control	180630	5.759	28.383	M	Control	1
11 M 1650	180630	10	30.67	M	1650	1
11 F 1650	180630	8.103	22.2	F	1650	1
21 F 1650	180630	7.233	29.869	F	1650	1
8 M 1650	180630	12.267	27.952	M	1650	1
27 M Control	180630	10.167	29.271	M	Control	1
8 F Control	180630	11.7	24.393	F	Control	1
19 M Control	180630	13.667	30.004	M	Control	1
13 M Control	180630	8.833	34.784	M	Control	1
8 F 1650	180630	6.517	29.364	F	1650	1
19 F Control	180630	7.533	27.389	F	Control	1
19 M 1650	180630	12.967	24.302	M	1650	1
19 F 1650	180630	7.6	26.189	F	1650	1
13 F Control	180630	8.4	21.196	F	Control	1
27c F Control	180630	7.3	28.454	F	Control	1
7 M 1650	180701	5.367	29.051	M	1650	2
18 F Control	180701	8.1	27.41	F	Control	2
30 F 1650	180701	5.655	28.945	F	1650	2
10 F 1650	180701	7.767	32.375	F	1650	2
4 M Control	180701	8.067	34.243	M	Control	2
5 M Control	180701	8.5	28.903	M	Control	2
7 F Control	180701	6.7	26.637	F	Control	2
22 M 1650	180701	6.357	33.618	M	1650	2
10b M 1650	180701	7.517	35.194	M	1650	2
18 M Control	180701	12.067	25.265	M	Control	2
18 F 1650	180701	9.233	33.818	F	1650	2
15 F 1650	180701	2.294	32.841	F	1650	2
9 F 1650	180701	2.704	36.669	F	1650	2
30 M Control	180701	4.69	24.952	M	Control	2
26 M 1650	180701	4.038	25.91	M	1650	2
10 M Control	180701	4.633	23.29	M	Control	2
15 F Control	180701	6.3	27.352	F	Control	2
7 M Control	180701	6.9	35.819	M	Control	2
1 F Control	180701	4.9	22.801	F	Control	2
10 M 1650	180701	7.321	23.865	M	1650	2
1 M 1650	180701	7.379	28.92	M	1650	2
1 F 1650	180701	5.714	29.334	F	1650	2
26 M Control	180701	6.267	35.054	M	Control	2
30 M 1650	180701	7.433	32.644	M	1650	2
26 F Control	180701	9.533	31.034	F	Control	2
22 M Control	180701	6.586	32.839	M	Control	2
9 F Control	180701	9.033	33.853	F	Control	2
1 M Control	180701	9.767	28.629	M	Control	2
10 F Control	180701	5.222	33.445	F	Control	2
30 F Control	180701	7.767	25.219	F	Control	2
26 F 1650	180701	6.103	28.502	F	1650	2
5 F Control	180701	3.652	27.952	F	Control	2
3 F 1650	180701	7.333	25.927	F	1650	2
9 M 1650	180701	7.1	29.342	M	1650	2
35 F Control	180701	5.733	34.455	F	Control	2
35b M Control	180701	6.767	25.799	M	Control	2
9 M Control	180701	10.069	30.357	M	Control	2
27 F 1650	180701	4.679	31.56	F	1650	2
13 M 1650	180701	7.259	36.057	M	1650	2
27 M 1650	180701	8.433	32.726	M	1650	2
27b F 1650	180701	9	31.175	F	1650	2
27b M Control	180701	8.967	30.704	M	Control	2
4 M 1650	180701	9.967	23.809	M	1650	2
15 M 1650	180701	6.448	27.831	M	1650	2
27 F Control	180701	7.133	32.169	F	Control	2
35 F 1650	180701	13.433	31.309	F	1650	2
15 M Control	180701	10.5	28.066	M	Control	2
5 M 1650	180701	6.7	39.157	M	1650	2
4 F 1650	180701	6.2	40.145	F	1650	2
5 F 1650	180701	7.167	31.615	F	1650	2
4 F Control	180701	6.241	30.975	F	Control	2
11 M Control	180701	5	28.345	M	Control	2
11 F Control	180701	6.586	28.124	F	Control	2
8 M 1650	180701	7.379	32.813	M	1650	2
11 M 1650	180701	9.167	33.535	M	1650	2
21 M Control	180701	5.667	30.972	M	Control	2
35 M Control	180701	7.276	29.709	M	Control	2
19 F Control	180701	7.233	26.214	F	Control	2
11 F 1650	180701	7.3	27.084	F	1650	2
21 F Control	180701	8.407	37.667	F	Control	2
21 F 1650	180701	9.733	29.143	F	1650	2
19 M 1650	180701	11.967	29.935	M	1650	2
21 M 1650	180701	8.333	28.868	M	1650	2
19 F 1650	180701	4.5	39.411	F	1650	2
13 M Control	180701	13.724	35.801	M	Control	2
19 M Control	180701	11.833	33.852	M	Control	2
27 M Control	180701	11.567	27.835	M	Control	2
8 F Control	180701	10.667	26.85	F	Control	2
8 F 1650	180701	7.767	32.387	F	1650	2
13 F Control	180701	7.867	28.935	F	Control	2
27c F Control	180701	8.467	32.866	F	Control	2
10 F 1650	180702	7.933	33.736	F	1650	3
18 F Control	180702	9.867	31.116	F	Control	3
7 M 1650	180702	9	29.503	M	1650	3
7 F Control	180702	6.143	34.512	F	Control	3
4 M Control	180702	11.433	36.637	M	Control	3
5 M Control	180702	8.6	31.104	M	Control	3
30 F 1650	180702	6.133	32.899	F	1650	3
18 M Control	180702	14.034	27.934	M	Control	3
10b M 1650	180702	9.033	34.564	M	1650	3
22 M 1650	180702	6.967	37.878	M	1650	3
18 F 1650	180702	13.5	31.865	F	1650	3
15 F 1650	180702	2.154	36.676	F	1650	3
9 F 1650	180702	2.542	39.102	F	1650	3
26 M 1650	180702	5.345	31.277	M	1650	3
22 M Control	180702	7.567	35.748	M	Control	3
1 F Control	180702	5.567	27.251	F	Control	3
26 M Control	180702	6.714	31.018	M	Control	3
7 M Control	180702	6.069	33.46	M	Control	3
10 M Control	180702	4.433	22.97	M	Control	3
15 F Control	180702	6.7	32.88	F	Control	3
9 F Control	180702	9.821	35.025	F	Control	3
1 M 1650	180702	7.067	33.169	M	1650	3
30 M Control	180702	6.2	23.46	M	Control	3
26 F Control	180702	10.633	36.144	F	Control	3
10 M 1650	180702	9.069	35.186	M	1650	3
30 M 1650	180702	7.3	37.253	M	1650	3
1 M Control	180702	11.69	28.06	M	Control	3
1 F 1650	180702	6.172	30.369	F	1650	3
30 F Control	180702	9.233	27.302	F	Control	3
10 F Control	180702	8.172	31.383	F	Control	3
26 F 1650	180702	7.667	28.787	F	1650	3
5 F Control	180702	2.5	35.972	F	Control	3
27 F 1650	180702	3.897	37.26	F	1650	3
9 M Control	180702	9.393	33.96	M	Control	3
9 M 1650	180702	8.552	26.957	M	1650	3
15 M 1650	180702	7.067	28.111	M	1650	3
35 F Control	180702	7.4	29.962	F	Control	3
35b M Control	180702	6.767	32.055	M	Control	3
5 M 1650	180702	5.667	37.179	M	1650	3
3 F 1650	180702	7.8	26.951	F	1650	3
15 M Control	180702	8.345	30.768	M	Control	3
27b M Control	180702	8.833	32.587	M	Control	3
35 F 1650	180702	13.3	35.963	F	1650	3
13 M 1650	180702	9.103	31.587	M	1650	3
4 F 1650	180702	5.833	36.969	F	1650	3
27 F Control	180702	8.966	34.064	F	Control	3
4 M 1650	180702	8.533	27.069	M	1650	3
27 M 1650	180702	8.667	31.509	M	1650	3
27b F 1650	180702	11.31	29.333	F	1650	3
4 F Control	180702	6	31.505	F	Control	3
5 F 1650	180702	6.621	38.443	F	1650	3
11 F Control	180702	4.448	27.19	F	Control	3
21 F Control	180702	5.862	30.826	F	Control	3
11 M Control	180702	5.586	32.884	M	Control	3
11 F 1650	180702	6.207	28.826	F	1650	3
35 M Control	180702	8.267	28.723	M	Control	3
21 M 1650	180702	7.833	29.949	M	1650	3
8 M 1650	180702	8.036	33.52	M	1650	3
19 F Control	180702	9.867	28.388	F	Control	3
19 M Control	180702	12.483	34.688	M	Control	3
21 M Control	180702	5.069	33.51	M	Control	3
13 M Control	180702	14.786	32.546	M	Control	3
11 M 1650	180702	10.733	34.729	M	1650	3
21 F 1650	180702	9.4	33.237	F	1650	3
27 M Control	180702	12.3	31.623	M	Control	3
19 F 1650	180702	5.267	31.292	F	1650	3
8 F Control	180702	11.333	28.627	F	Control	3
19 M 1650	180702	15.067	31.338	M	1650	3
8 F 1650	180702	8.033	31.815	F	1650	3
13 F Control	180702	7.633	33.052	F	Control	3
27c F Control	180702	9.933	35.1	F	Control	3
22 M 1650	180703	6.481	40.661	M	1650	4
10 F 1650	180703	6.786	38.377	F	1650	4
7 F Control	180703	6.321	32.684	F	Control	4
7 M 1650	180703	8.033	30.328	M	1650	4
18 F Control	180703	7.7	28.897	F	Control	4
30 F 1650	180703	6.2	29.774	F	1650	4
10b M 1650	180703	9.034	34.718	M	1650	4
5 M Control	180703	9.8	33.946	M	Control	4
18 M Control	180703	13.3	33.422	M	Control	4
4 M Control	180703	9.667	36.844	M	Control	4
18 F 1650	180703	12.567	33.424	F	1650	4
1 F Control	180703	5.111	28.77	F	Control	4
26 F Control	180703	6.448	36.854	F	Control	4
1 F 1650	180703	7.7	24.629	F	1650	4
26 F 1650	180703	6.966	29.098	F	1650	4
15 F 1650	180703	2.1	41.957	F	1650	4
30 F Control	180703	6.867	32.5	F	Control	4
10 F Control	180703	6.69	33.216	F	Control	4
9 F 1650	180703	2.652	37.308	F	1650	4
26 M 1650	180703	6.04	31.753	M	1650	4
30 M Control	180703	6.345	29.903	M	Control	4
26 M Control	180703	7.172	32.142	M	Control	4
10 M 1650	180703	9.767	38.84	M	1650	4
10 M Control	180703	5.967	30.195	M	Control	4
7 M Control	180703	4.967	34.669	M	Control	4
15 F Control	180703	8.607	30.613	F	Control	4
1 M 1650	180703	8.567	35.847	M	1650	4
22 M Control	180703	6.444	39.347	M	Control	4
30 M 1650	180703	8.533	36.835	M	1650	4
9 F Control	180703	9	31.949	F	Control	4
1 M Control	180703	12.667	35.096	M	Control	4
5 F Control	180703	3.407	30.795	F	Control	4
15 M 1650	180703	8.6	32.66	M	1650	4
27 F 1650	180703	5.643	33.379	F	1650	4
35 F Control	180703	6.667	35.339	F	Control	4
35 F 1650	180703	11.759	35.361	F	1650	4
9 M 1650	180703	9.467	34.543	M	1650	4
35b M Control	180703	7.138	32.974	M	Control	4
15 M Control	180703	14.6	30.323	M	Control	4
3 F 1650	180703	8.633	30.308	F	1650	4
27b F 1650	180703	12.533	34.444	F	1650	4
9 M Control	180703	13.5	33.504	M	Control	4
4 M 1650	180703	12.069	31.884	M	1650	4
13 M 1650	180703	12	35.112	M	1650	4
27b M Control	180703	10.034	38.952	M	Control	4
5 M 1650	180703	8.069	39.336	M	1650	4
27 F Control	180703	7.733	37.335	F	Control	4
4 F 1650	180703	5.148	41.066	F	1650	4
27 M 1650	180703	13.4	38.587	M	1650	4
5 F 1650	180703	7.767	37.338	F	1650	4
4 F Control	180703	6.926	33.407	F	Control	4
11 F Control	180703	3.333	30.29	F	Control	4
11 M Control	180703	6.2	35.471	M	Control	4
21 F Control	180703	6.333	38.675	F	Control	4
35 M Control	180703	8.033	28.717	M	Control	4
21 M Control	180703	8.759	31.753	M	Control	4
11 F 1650	180703	6.033	36.06	F	1650	4
27 M Control	180703	12.567	35.467	M	Control	4
21 M 1650	180703	9.9	33.69	M	1650	4
8 F Control	180703	12.633	34.398	F	Control	4
21 F 1650	180703	9.3	39.145	F	1650	4
8 M 1650	180703	11.367	30.971	M	1650	4
13 M Control	180703	20.133	33.261	M	Control	4
19 F Control	180703	14.367	28.052	F	Control	4
11 M 1650	180703	17.172	40.265	M	1650	4
19 M 1650	180703	14.167	32.441	M	1650	4
19 M Control	180703	18.8	35.794	M	Control	4
27c F Control	180703	6.2	39.65	F	Control	4
8 F 1650	180703	9.276	33.607	F	1650	4
19 F 1650	180703	9.2	31.843	F	1650	4
13 F Control	180703	9.867	34.678	F	Control	4
7 M 1650	180704	9.3	29.935	M	1650	5
7 F Control	180704	6.793	36.834	F	Control	5
18 F Control	180704	9.103	33.665	F	Control	5
18 M Control	180704	12.414	34.222	M	Control	5
30 F 1650	180704	5.621	36.565	F	1650	5
10 F 1650	180704	9.5	34.799	F	1650	5
18 F 1650	180704	10.467	37.057	F	1650	5
4 M Control	180704	9	38.464	M	Control	5
5 M Control	180704	9.667	37.344	M	Control	5
22 M 1650	180704	7.933	40.872	M	1650	5
10b M 1650	180704	10.586	39.95	M	1650	5
15 F 1650	180704	2.826	39.498	F	1650	5
10 M Control	180704	8.333	24.282	M	Control	5
9 F 1650	180704	3.179	40.958	F	1650	5
26 M 1650	180704	7.37	36.448	M	1650	5
7 M Control	180704	5.56	40.185	M	Control	5
30 M Control	180704	6.793	33.765	M	Control	5
1 F Control	180704	5.571	28.735	F	Control	5
22 M Control	180704	7.2	39.716	M	Control	5
9 F Control	180704	12.4	32.523	F	Control	5
15 F Control	180704	9.633	33.22	F	Control	5
1 M 1650	180704	10.034	36.568	M	1650	5
26 F Control	180704	9.207	36.671	F	Control	5
26 M Control	180704	8.519	35.855	M	Control	5
10 M 1650	180704	12.207	36.506	M	1650	5
30 M 1650	180704	10.933	37.498	M	1650	5
1 M Control	180704	11.828	36.174	M	Control	5
1 F 1650	180704	7.433	37.489	F	1650	5
30 F Control	180704	9.379	33.227	F	Control	5
26 F 1650	180704	7.167	32.376	F	1650	5
10 F Control	180704	8.267	37.925	F	Control	5
27 F 1650	180704	5.828	37.716	F	1650	5
35 F Control	180704	7.033	34.104	F	Control	5
5 F Control	180704	4.276	37.254	F	Control	5
5 M 1650	180704	9.69	40.899	M	1650	5
35 F 1650	180704	14.933	36.56	F	1650	5
15 M Control	180704	13.448	34.587	M	Control	5
15 M 1650	180704	11.433	31.756	M	1650	5
9 M 1650	180704	11.033	30.722	M	1650	5
27 F Control	180704	9.862	41.432	F	Control	5
35b M Control	180704	8.267	36.566	M	Control	5
27b M Control	180704	9.767	35.735	M	Control	5
4 M 1650	180704	12.6	31.127	M	1650	5
9 M Control	180704	13.567	37.606	M	Control	5
13 M 1650	180704	13.667	35.956	M	1650	5
3 F 1650	180704	11.833	31.343	F	1650	5
27b F 1650	180704	15.1	34.083	F	1650	5
27 M 1650	180704	14.867	38.43	M	1650	5
5 F 1650	180704	9.4	39.649	F	1650	5
4 F Control	180704	7.633	35.433	F	Control	5
4 F 1650	180704	7.862	42.299	F	1650	5
11 F Control	180704	3.233	35.72	F	Control	5
11 M Control	180704	6	35.159	M	Control	5
35 M Control	180704	8.533	32.807	M	Control	5
8 M 1650	180704	14.552	38.22	M	1650	5
11 F 1650	180704	6.8	36.901	F	1650	5
21 F Control	180704	9.63	36.453	F	Control	5
21 M 1650	180704	7.967	40.829	M	1650	5
19 F Control	180704	13.933	33.451	F	Control	5
21 M Control	180704	11.138	33.194	M	Control	5
8 F Control	180704	13.533	31.29	F	Control	5
21 F 1650	180704	11.552	40.381	F	1650	5
19 M 1650	180704	15.333	32.963	M	1650	5
27 M Control	180704	11.633	41.286	M	Control	5
11 M 1650	180704	20.3	41.102	M	1650	5
19 M Control	180704	21.667	36.757	M	Control	5
13 M Control	180704	26.267	34.021	M	Control	5
19 F 1650	180704	10.967	36.578	F	1650	5
27c F Control	180704	6.567	41.968	F	Control	5
8 F 1650	180704	8.067	32.93	F	1650	5
13 F Control	180704	9.2	37.468	F	Control	5
18 F Control	180705	10.296	31.429	F	Control	6
7 M 1650	180705	7.897	33.662	M	1650	6
7 F Control	180705	8	34.244	F	Control	6
22 M 1650	180705	7.929	42.349	M	1650	6
30 F 1650	180705	6.414	32.488	F	1650	6
10 F 1650	180705	8.533	37.327	F	1650	6
4 M Control	180705	8.862	42.032	M	Control	6
18 F 1650	180705	11.267	37.657	F	1650	6
5 M Control	180705	11.033	34.29	M	Control	6
10b M 1650	180705	12.379	40.774	M	1650	6
18 M Control	180705	16.467	36.509	M	Control	6
9 F 1650	180705	3.75	39.761	F	1650	6
1 M 1650	180705	8.679	32.57	M	1650	6
15 F 1650	180705	3.542	41.601	F	1650	6
1 F Control	180705	5.037	32.954	F	Control	6
7 M Control	180705	8.793	37.35	M	Control	6
26 F Control	180705	6.759	37.856	F	Control	6
10 M 1650	180705	11.172	37.596	M	1650	6
26 M 1650	180705	6.071	40.27	M	1650	6
30 M Control	180705	8.448	34.91	M	Control	6
10 M Control	180705	7.933	23.933	M	Control	6
15 F Control	180705	9.3	35.022	F	Control	6
22 M Control	180705	7.667	39.69	M	Control	6
9 F Control	180705	13.2	36.687	F	Control	6
26 M Control	180705	12.138	36.442	M	Control	6
1 M Control	180705	13.1	32.099	M	Control	6
30 M 1650	180705	11.133	38.172	M	1650	6
26 F 1650	180705	7.897	29.393	F	1650	6
30 F Control	180705	6.621	35.2	F	Control	6
1 F 1650	180705	8.655	33.58	F	1650	6
10 F Control	180705	7.833	36.14	F	Control	6
35b M Control	180705	10.633	30.586	M	Control	6
27 F 1650	180705	6.069	35.64	F	1650	6
5 F Control	180705	3.893	38.374	F	Control	6
9 M 1650	180705	9.759	32.348	M	1650	6
35 F 1650	180705	10.724	37.589	F	1650	6
5 M 1650	180705	10.7	42.217	M	1650	6
35 F Control	180705	8.75	36.835	F	Control	6
3 F 1650	180705	11.033	31.68	F	1650	6
4 M 1650	180705	15.033	34.733	M	1650	6
13 M 1650	180705	12.4	40.233	M	1650	6
27 M 1650	180705	12.7	40.947	M	1650	6
27b M Control	180705	12.067	39.398	M	Control	6
27 F Control	180705	12.172	42.008	F	Control	6
15 M Control	180705	14.069	36.117	M	Control	6
27b F 1650	180705	14.6	35.662	F	1650	6
15 M 1650	180705	10.5	36.373	M	1650	6
9 M Control	180705	19.966	37.431	M	Control	6
4 F 1650	180705	6.621	44.928	F	1650	6
4 F Control	180705	7.893	35.323	F	Control	6
5 F 1650	180705	7.867	41.963	F	1650	6
11 F Control	180705	4.241	33.217	F	Control	6
11 M Control	180705	6.379	37.016	M	Control	6
21 F 1650	180705	11	42.569	F	1650	6
8 M 1650	180705	9.724	37.457	M	1650	6
35 M Control	180705	9.6	35.335	M	Control	6
21 M Control	180705	10.862	28.342	M	Control	6
13 M Control	180705	25.966	36.337	M	Control	6
11 F 1650	180705	8.414	36.184	F	1650	6
19 F Control	180705	13.655	32.704	F	Control	6
21 F Control	180705	10.931	43.949	F	Control	6
21 M 1650	180705	10.667	36.44	M	1650	6
11 M 1650	180705	22.034	42.998	M	1650	6
19 M Control	180705	26.464	40.029	M	Control	6
8 F Control	180705	11.033	39.807	F	Control	6
19 M 1650	180705	14.4	39.786	M	1650	6
27 M Control	180705	10.733	43.019	M	Control	6
8 F 1650	180705	9.552	33.814	F	1650	6
27c F Control	180705	5.655	41.932	F	Control	6
13 F Control	180705	9.333	38.928	F	Control	6
19 F 1650	180705	14.1	35.958	F	1650	6
18 F Control	180706	7.071	31.612	F	Control	7
30 F 1650	180706	5.767	31.151	F	1650	7
7 M 1650	180706	8.345	36.465	M	1650	7
10 F 1650	180706	10.828	31.785	F	1650	7
7 F Control	180706	5.667	40.825	F	Control	7
5 M Control	180706	9.31	38.765	M	Control	7
4 M Control	180706	9.429	45.139	M	Control	7
18 F 1650	180706	11.1	38.942	F	1650	7
18 M Control	180706	14.5	39.07	M	Control	7
22 M 1650	180706	9	39.763	M	1650	7
10b M 1650	180706	15.069	39.479	M	1650	7
15 F 1650	180706	3.72	39.255	F	1650	7
26 M 1650	180706	5.963	38.061	M	1650	7
1 M 1650	180706	7.067	40.622	M	1650	7
1 F Control	180706	4.5	36.546	F	Control	7
22 M Control	180706	8.571	38.255	M	Control	7
9 F 1650	180706	3.5	40.947	F	1650	7
26 F Control	180706	8.704	41.864	F	Control	7
30 M 1650	180706	10.964	41.988	M	1650	7
30 M Control	180706	7.345	40.378	M	Control	7
10 M 1650	180706	13.964	38.474	M	1650	7
10 M Control	180706	8.5	30.463	M	Control	7
26 M Control	180706	10.828	36.985	M	Control	7
7 M Control	180706	11.069	40.138	M	Control	7
1 M Control	180706	12.267	40.336	M	Control	7
15 F Control	180706	9.167	37.955	F	Control	7
9 F Control	180706	12.517	37.403	F	Control	7
30 F Control	180706	7.667	41.09	F	Control	7
26 F 1650	180706	7.267	33.087	F	1650	7
10 F Control	180706	6	40.973	F	Control	7
1 F 1650	180706	9.7	35.283	F	1650	7
27 F 1650	180706	7	33.008	F	1650	7
9 M 1650	180706	9.733	32.432	M	1650	7
15 M Control	180706	13.3	32.675	M	Control	7
3 F 1650	180706	10.267	31.703	F	1650	7
35b M Control	180706	8.267	30.017	M	Control	7
5 M 1650	180706	11.148	40.064	M	1650	7
15 M 1650	180706	10.533	38.739	M	1650	7
27 M 1650	180706	10.633	40.988	M	1650	7
27b M Control	180706	12.933	34.298	M	Control	7
5 F Control	180706	3.036	40.774	F	Control	7
35 F 1650	180706	12.867	38.23	F	1650	7
35 F Control	180706	9.867	38.491	F	Control	7
27b F 1650	180706	16.724	32.805	F	1650	7
9 M Control	180706	17.267	39.712	M	Control	7
27 F Control	180706	13.552	41.553	F	Control	7
4 M 1650	180706	15.4	38.368	M	1650	7
13 M 1650	180706	13.5	39.662	M	1650	7
4 F Control	180706	8.286	36.9	F	Control	7
4 F 1650	180706	7.414	42.744	F	1650	7
5 F 1650	180706	10.31	39.019	F	1650	7
11 F Control	180706	5.448	31.267	F	Control	7
11 M Control	180706	5.931	36.953	M	Control	7
21 F Control	180706	10.207	41.045	F	Control	7
35 M Control	180706	11.379	39.577	M	Control	7
11 F 1650	180706	8.548	36.296	F	1650	7
8 M 1650	180706	12.25	36.355	M	1650	7
8 F Control	180706	13.323	40.464	F	Control	7
27 M Control	180706	12.241	44.695	M	Control	7
21 M Control	180706	9.483	34.411	M	Control	7
19 F Control	180706	13.067	34.446	F	Control	7
21 M 1650	180706	7.867	40.898	M	1650	7
21 F 1650	180706	10.345	45.315	F	1650	7
19 M 1650	180706	16.194	33.845	M	1650	7
13 M Control	180706	24.5	39.718	M	Control	7
11 M 1650	180706	25.143	44.155	M	1650	7
19 M Control	180706	23.2	43.529	M	Control	7
19 F 1650	180706	12.172	38.24	F	1650	7
8 F 1650	180706	7.767	38.992	F	1650	7
27c F Control	180706	7.69	40.256	F	Control	7
13 F Control	180706	10.6	42.83	F	Control	7
7 F Control	180707	5.75	43.24	F	Control	8
18 F Control	180707	6.8	39.443	F	Control	8
22 M 1650	180707	6.071	27.861	M	1650	8
30 F 1650	180707	5.667	35.683	F	1650	8
5 M Control	180707	5.893	40.521	M	Control	8
10 F 1650	180707	10.964	36.679	F	1650	8
4 M Control	180707	8.8	40.028	M	Control	8
18 F 1650	180707	13.033	38.13	F	1650	8
7 M 1650	180707	6.333	37.081	M	1650	8
10b M 1650	180707	11.8	43.724	M	1650	8
18 M Control	180707	14.867	38.037	M	Control	8
15 F 1650	180707	4.077	38.451	F	1650	8
9 F 1650	180707	4.69	42.203	F	1650	8
30 M Control	180707	9.25	39.415	M	Control	8
1 F Control	180707	6	38.494	F	Control	8
15 F Control	180707	9.621	39.159	F	Control	8
22 M Control	180707	6.2	42.087	M	Control	8
10 M Control	180707	8.067	36.372	M	Control	8
7 M Control	180707	8.444	43.552	M	Control	8
10 M 1650	180707	20	37.05	M	1650	8
26 M 1650	180707	6.767	37.577	M	1650	8
1 M 1650	180707	12	36.82	M	1650	8
26 F Control	180707	10.036	41.079	F	Control	8
9 F Control	180707	10.133	38.216	F	Control	8
1 M Control	180707	14.966	38.754	M	Control	8
26 M Control	180707	14.448	38.811	M	Control	8
30 M 1650	180707	12.448	41.103	M	1650	8
10 F Control	180707	6.962	38.257	F	Control	8
26 F 1650	180707	9.034	33.631	F	1650	8
30 F Control	180707	5.6	39.167	F	Control	8
1 F 1650	180707	10.867	40.162	F	1650	8
27 F 1650	180707	6.533	38.758	F	1650	8
35b M Control	180707	13.533	35.385	M	Control	8
3 F 1650	180707	11.3	32.271	F	1650	8
9 M 1650	180707	11.333	38.844	M	1650	8
15 M Control	180707	12.897	34.13	M	Control	8
5 M 1650	180707	10.741	41.542	M	1650	8
27 M 1650	180707	12.759	40.716	M	1650	8
27b F 1650	180707	12.633	40.034	F	1650	8
15 M 1650	180707	11.033	40.146	M	1650	8
35 F Control	180707	11.267	37.785	F	Control	8
4 M 1650	180707	14.233	39.127	M	1650	8
9 M Control	180707	18.931	38.189	M	Control	8
35 F 1650	180707	13.2	40.487	F	1650	8
5 F Control	180707	3.929	39.808	F	Control	8
27b M Control	180707	11.833	40.227	M	Control	8
13 M 1650	180707	19.033	38.65	M	1650	8
27 F Control	180707	16.767	42.658	F	Control	8
4 F 1650	180707	7.6	45.7	F	1650	8
4 F Control	180707	8.7	38.673	F	Control	8
5 F 1650	180707	12.1	40.431	F	1650	8
11 M Control	180707	8.037	37.657	M	Control	8
11 F Control	180707	5.536	35.833	F	Control	8
8 M 1650	180707	13.379	36.82	M	1650	8
11 F 1650	180707	9.733	36.631	F	1650	8
21 M Control	180707	10.467	39.972	M	Control	8
35 M Control	180707	12.897	38.541	M	Control	8
21 F Control	180707	9.467	42.713	F	Control	8
8 F Control	180707	14.533	39.216	F	Control	8
19 M Control	180707	24.655	42.564	M	Control	8
19 F Control	180707	13.667	37.843	F	Control	8
19 M 1650	180707	15.3	38.997	M	1650	8
21 M 1650	180707	9.9	39.005	M	1650	8
21 F 1650	180707	9.167	44.61	F	1650	8
27 M Control	180707	11.5	41.861	M	Control	8
11 M 1650	180707	34.793	43.798	M	1650	8
13 M Control	180707	28.9	38.933	M	Control	8
19 F 1650	180707	14.667	42.246	F	1650	8
27c F Control	180707	7.233	43.346	F	Control	8
8 F 1650	180707	8.8	36.994	F	1650	8
13 F Control	180707	13.333	40.871	F	Control	8
18 F Control	180708	7.833	31.432	F	Control	9
10 F 1650	180708	7.393	36.703	F	1650	9
30 F 1650	180708	4.966	39.702	F	1650	9
5 M Control	180708	6.4	37.755	M	Control	9
7 F Control	180708	5.621	39.672	F	Control	9
7 M 1650	180708	8.241	39.9	M	1650	9
22 M 1650	180708	9.567	38.179	M	1650	9
18 F 1650	180708	9.179	43.044	F	1650	9
10b M 1650	180708	12	40.113	M	1650	9
18 M Control	180708	17	39.296	M	Control	9
4 M Control	180708	10.414	43.36	M	Control	9
26 F 1650	180708	7	11.687	F	1650	9
10 M 1650	180708	17.741	40.808	M	1650	9
1 F Control	180708	7.857	35.669	F	Control	9
22 M Control	180708	6.731	41.492	M	Control	9
15 F 1650	180708	4.643	40.944	F	1650	9
9 F 1650	180708	4.192	41.581	F	1650	9
1 M 1650	180708	14.655	36.756	M	1650	9
26 F Control	180708	12.966	42.548	F	Control	9
10 M Control	180708	7.167	37.036	M	Control	9
7 M Control	180708	11.069	42.22	M	Control	9
15 F Control	180708	9.6	42.06	F	Control	9
26 M 1650	180708	7.75	42.52	M	1650	9
30 M Control	180708	9.862	42.326	M	Control	9
26 M Control	180708	18.033	38.271	M	Control	9
9 F Control	180708	11.7	36.836	F	Control	9
30 M 1650	180708	11.379	39.851	M	1650	9
1 M Control	180708	11.733	42.62	M	Control	9
1 F 1650	180708	14.862	39.607	F	1650	9
10 F Control	180708	6.567	41.747	F	Control	9
30 F Control	180708	5.5	38.62	F	Control	9
4 F Control	180708	7.172	16.233	F	Control	9
3 F 1650	180708	10.517	34.552	F	1650	9
15 M Control	180708	11.267	36.515	M	Control	9
27 F 1650	180708	7.867	39.503	F	1650	9
27 F Control	180708	23.552	39.139	F	Control	9
27b F 1650	180708	14.276	39.994	F	1650	9
5 M 1650	180708	10.464	42.529	M	1650	9
9 M 1650	180708	12.036	37.093	M	1650	9
27b M Control	180708	12.267	37.847	M	Control	9
35 F 1650	180708	17	36.473	F	1650	9
9 M Control	180708	19.533	37.157	M	Control	9
15 M 1650	180708	12.667	42.95	M	1650	9
4 M 1650	180708	14.793	41.677	M	1650	9
35b M Control	180708	11.067	40.149	M	Control	9
27 M 1650	180708	16.433	41.205	M	1650	9
35 F Control	180708	12.241	38.666	F	Control	9
5 F Control	180708	5.5	39.769	F	Control	9
13 M 1650	180708	19.586	42.948	M	1650	9
4 F 1650	180708	7.5	46.485	F	1650	9
5 F 1650	180708	11.733	38.63	F	1650	9
11 M Control	180708	6	39.318	M	Control	9
11 F Control	180708	6.741	33.147	F	Control	9
8 M 1650	180708	13.714	32.222	M	1650	9
35 M Control	180708	9.897	46.064	M	Control	9
27 M Control	180708	9.967	39.633	M	Control	9
21 M 1650	180708	13.2	35.412	M	1650	9
21 F 1650	180708	10.333	45.405	F	1650	9
21 F Control	180708	10.2	45.86	F	Control	9
21 M Control	180708	10.655	42.15	M	Control	9
8 F Control	180708	14.433	40.623	F	Control	9
11 F 1650	180708	11.133	38.166	F	1650	9
8 F 1650	180708	9.9	24.297	F	1650	9
19 F Control	180708	12.933	40.224	F	Control	9
19 M 1650	180708	15.2	42.839	M	1650	9
19 M Control	180708	24.267	45.561	M	Control	9
13 M Control	180708	32.233	40.378	M	Control	9
11 M 1650	180708	35.897	43.591	M	1650	9
19 F 1650	180708	13.033	41.646	F	1650	9
27c F Control	180708	8.103	44.238	F	Control	9
13 F Control	180708	16.933	37.526	F	Control	9
7 F Control	180709	6.5	42.367	F	Control	10
7 M 1650	180709	6.28	40.465	M	1650	10
5 M Control	180709	6.714	35.37	M	Control	10
30 F 1650	180709	5.133	31.962	F	1650	10
18 F Control	180709	7.483	37.683	F	Control	10
10 F 1650	180709	8.828	39.114	F	1650	10
22 M 1650	180709	7.207	38.41	M	1650	10
18 F 1650	180709	11.393	38.046	F	1650	10
8 F 1650	180709	7.846	38.155	F	1650	10
4 M Control	180709	8.633	41.424	M	Control	10
18 M Control	180709	15.7	34.745	M	Control	10
10b M 1650	180709	13.552	41.309	M	1650	10
22 M Control	180709	4.259	40.772	M	Control	10
15 F 1650	180709	4.478	43.872	F	1650	10
7 M Control	180709	9.643	40.935	M	Control	10
9 F 1650	180709	4.259	39.581	F	1650	10
10 M 1650	180709	20.407	38.901	M	1650	10
30 M Control	180709	9.571	39.3	M	Control	10
1 F Control	180709	7.448	39.177	F	Control	10
1 M 1650	180709	13.655	41.648	M	1650	10
26 M 1650	180709	7.786	41.31	M	1650	10
26 F Control	180709	9.296	44.226	F	Control	10
15 F Control	180709	8.533	41.074	F	Control	10
9 F Control	180709	12.241	34.191	F	Control	10
30 M 1650	180709	15.4	39.331	M	1650	10
10 M Control	180709	7.533	37.643	M	Control	10
26 M Control	180709	15.733	40.177	M	Control	10
1 M Control	180709	10.3	44.481	M	Control	10
26 F 1650	180709	7.033	31.465	F	1650	10
30 F Control	180709	7.444	36.739	F	Control	10
10 F Control	180709	6.821	40.588	F	Control	10
1 F 1650	180709	14.552	40.867	F	1650	10
3 F 1650	180709	8.633	37.445	F	1650	10
5 M 1650	180709	9.931	39.868	M	1650	10
27 F 1650	180709	6.586	38.932	F	1650	10
9 M 1650	180709	9	37.057	M	1650	10
15 M Control	180709	11.033	38.431	M	Control	10
9 M Control	180709	21.107	39.453	M	Control	10
35 F 1650	180709	18.9	38.085	F	1650	10
35b M Control	180709	11.967	41.791	M	Control	10
35 F Control	180709	11.586	40.949	F	Control	10
13 M 1650	180709	14.379	44.378	M	1650	10
27 M 1650	180709	15.233	40.754	M	1650	10
27b M Control	180709	14.3	39.205	M	Control	10
4 M 1650	180709	16.103	42.162	M	1650	10
27b F 1650	180709	18.867	38.341	F	1650	10
27 F Control	180709	21.7	41.974	F	Control	10
15 M 1650	180709	14.517	44.853	M	1650	10
5 F Control	180709	5.033	40.14	F	Control	10
4 F 1650	180709	5.536	46.029	F	1650	10
4 F Control	180709	7.933	38.803	F	Control	10
5 F 1650	180709	10.107	41.445	F	1650	10
11 F Control	180709	4.448	33.032	F	Control	10
8 M 1650	180709	15.793	32.355	M	1650	10
19 M Control	180709	20.379	42.875	M	Control	10
11 M Control	180709	9.034	39.578	M	Control	10
21 M 1650	180709	12.103	37.804	M	1650	10
35 M Control	180709	11.25	41.443	M	Control	10
19 F Control	180709	13.967	40.47	F	Control	10
21 F 1650	180709	10.5	44.056	F	1650	10
11 F 1650	180709	8.467	37.125	F	1650	10
21 F Control	180709	9.31	42.457	F	Control	10
21 M Control	180709	12.467	38.875	M	Control	10
27 M Control	180709	8.6	44.549	M	Control	10
19 M 1650	180709	19.1	35.448	M	1650	10
8 F Control	180709	12.967	43.945	F	Control	10
13 M Control	180709	35.733	39.477	M	Control	10
11 M 1650	180709	30.667	46.165	M	1650	10
19 F 1650	180709	12.345	38.286	F	1650	10
27c F Control	180709	6.6	44.716	F	Control	10
13 F Control	180709	16.767	41.285	F	Control	10
18 F Control	180710	7.964	35.012	F	Control	11
7 F Control	180710	6.2	40.832	F	Control	11
30 F 1650	180710	7.448	37.975	F	1650	11
7 M 1650	180710	6.733	40.64	M	1650	11
5 M Control	180710	8.345	37.783	M	Control	11
4 M Control	180710	9.786	43.992	M	Control	11
10 F 1650	180710	9.31	38.885	F	1650	11
22 M 1650	180710	7	44.064	M	1650	11
10b M 1650	180710	16.759	44.061	M	1650	11
18 F 1650	180710	13.567	43.146	F	1650	11
18 M Control	180710	15.4	38.819	M	Control	11
15 F 1650	180710	5.52	44.622	F	1650	11
22 M Control	180710	4.793	40.722	M	Control	11
1 F Control	180710	10.333	35.846	F	Control	11
9 F 1650	180710	3.923	39.305	F	1650	11
7 M Control	180710	10.37	42.306	M	Control	11
1 M 1650	180710	14.148	39.699	M	1650	11
10 M Control	180710	9.679	37.925	M	Control	11
10 M 1650	180710	20.033	41.021	M	1650	11
26 F Control	180710	8.172	45.401	F	Control	11
26 M 1650	180710	9.464	40.691	M	1650	11
9 F Control	180710	14.867	40.085	F	Control	11
30 M 1650	180710	12.267	42.445	M	1650	11
26 M Control	180710	17	42.672	M	Control	11
15 F Control	180710	14.733	41.396	F	Control	11
30 M Control	180710	12.724	40.595	M	Control	11
1 M Control	180710	12.833	45.718	M	Control	11
10 F Control	180710	7.9	40.569	F	Control	11
26 F 1650	180710	6.533	35.238	F	1650	11
1 F 1650	180710	17.1	43.092	F	1650	11
30 F Control	180710	9.233	37.243	F	Control	11
5 M 1650	180710	10.379	43.069	M	1650	11
35 F Control	180710	13.533	37.388	F	Control	11
9 M 1650	180710	8.786	38.394	M	1650	11
27 F 1650	180710	8.172	41.196	F	1650	11
15 M Control	180710	11.8	37.78	M	Control	11
15 M 1650	180710	13.214	46.448	M	1650	11
35 F 1650	180710	17	41.536	F	1650	11
3 F 1650	180710	14.103	39.352	F	1650	11
35b M Control	180710	10.367	43.685	M	Control	11
4 M 1650	180710	15.552	42.514	M	1650	11
27b M Control	180710	12.862	40.416	M	Control	11
27 M 1650	180710	13.931	43.828	M	1650	11
27b F 1650	180710	19.333	40.066	F	1650	11
9 M Control	180710	25.2	37.293	M	Control	11
27 F Control	180710	26.567	37.732	F	Control	11
13 M 1650	180710	22.5	43.778	M	1650	11
4 F 1650	180710	6.143	43.878	F	1650	11
5 F Control	180710	7.138	41.284	F	Control	11
4 F Control	180710	7.9	37.78	F	Control	11
5 F 1650	180710	10.933	40.108	F	1650	11
11 F Control	180710	5.759	39.877	F	Control	11
11 M Control	180710	10.586	35.965	M	Control	11
8 M 1650	180710	16.633	39.2	M	1650	11
21 M 1650	180710	13.367	38.319	M	1650	11
21 M Control	180710	12.133	39.106	M	Control	11
35 M Control	180710	13.586	44.136	M	Control	11
8 F Control	180710	17.333	38.9	F	Control	11
11 F 1650	180710	8.3	41.673	F	1650	11
21 F Control	180710	11.321	46.127	F	Control	11
19 M Control	180710	23.103	44.589	M	Control	11
19 F Control	180710	15.621	38.57	F	Control	11
21 F 1650	180710	13.5	43.24	F	1650	11
27 M Control	180710	10.069	42.58	M	Control	11
11 M 1650	180710	36.276	41.88	M	1650	11
19 M 1650	180710	15.7	40.727	M	1650	11
13 M Control	180710	33.367	43.608	M	Control	11
8 F 1650	180710	7.833	36.048	F	1650	11
19 F 1650	180710	11.483	41.604	F	1650	11
27c F Control	180710	12.167	37.59	F	Control	11
13 F Control	180710	16.2	40.656	F	Control	11
7 F Control	180711	5.133	40.596	F	Control	12
18 F Control	180711	5	38.008	F	Control	12
7 M 1650	180711	7.714	40.396	M	1650	12
4 M Control	180711	8.714	41.297	M	Control	12
30 F 1650	180711	4.897	38.323	F	1650	12
10 F 1650	180711	7.172	40.433	F	1650	12
5 M Control	180711	8.333	37.453	M	Control	12
18 F 1650	180711	11.448	45.024	F	1650	12
22 M 1650	180711	7.172	44.467	M	1650	12
18 M Control	180711	13.357	39.919	M	Control	12
10b M 1650	180711	10.9	43.203	M	1650	12
15 F 1650	180711	4.786	46.62	F	1650	12
15 F Control	180711	9.286	41.801	F	Control	12
22 M Control	180711	5.862	36.728	M	Control	12
9 F 1650	180711	3.407	43.028	F	1650	12
1 M 1650	180711	12.207	40.186	M	1650	12
26 F Control	180711	7.154	45.533	F	Control	12
10 M Control	180711	8.233	40.66	M	Control	12
30 M Control	180711	11.552	40.775	M	Control	12
7 M Control	180711	10.067	43.169	M	Control	12
1 F Control	180711	12.767	41.109	F	Control	12
9 F Control	180711	15.267	39.488	F	Control	12
10 M 1650	180711	20.6	40.878	M	1650	12
26 M 1650	180711	8.759	40.977	M	1650	12
26 M Control	180711	11.867	45.066	M	Control	12
1 M Control	180711	13.367	45.087	M	Control	12
30 M 1650	180711	12.9	43.081	M	1650	12
26 F 1650	180711	7.333	34.656	F	1650	12
10 F Control	180711	5.724	45.417	F	Control	12
30 F Control	180711	9.483	38.815	F	Control	12
1 F 1650	180711	16.276	44.126	F	1650	12
27 F 1650	180711	4.44	36.766	F	1650	12
9 M 1650	180711	9.464	35.281	M	1650	12
5 M 1650	180711	8	47.585	M	1650	12
4 M 1650	180711	16.179	40.609	M	1650	12
15 M 1650	180711	13.448	43.816	M	1650	12
3 F 1650	180711	14.333	38.807	F	1650	12
27b F 1650	180711	18.138	41.784	F	1650	12
35b M Control	180711	9.733	41.503	M	Control	12
13 M 1650	180711	20.207	45.767	M	1650	12
15 M Control	180711	10.533	42.67	M	Control	12
27b M Control	180711	15.867	36.621	M	Control	12
35 F Control	180711	15.567	41.031	F	Control	12
27 M 1650	180711	13.767	43.253	M	1650	12
35 F 1650	180711	15.7	41.024	F	1650	12
27 F Control	180711	25.9	44.498	F	Control	12
9 M Control	180711	28.207	40.019	M	Control	12
5 F Control	180711	5.034	45.674	F	Control	12
4 F Control	180711	7.385	40.62	F	Control	12
4 F 1650	180711	7	46.327	F	1650	12
5 F 1650	180711	9.828	44.286	F	1650	12
21 F Control	180711	6.25	34.456	F	Control	12
35 M Control	180711	10.111	45.282	M	Control	12
11 F Control	180711	12.103	41.809	F	Control	12
8 M 1650	180711	14.962	35.671	M	1650	12
11 M Control	180711	9.69	40.11	M	Control	12
11 F 1650	180711	7.333	38.859	F	1650	12
21 M 1650	180711	11.033	39.792	M	1650	12
19 F Control	180711	12.5	42.515	F	Control	12
21 F 1650	180711	14.367	43.966	F	1650	12
27 M Control	180711	8.967	41.797	M	Control	12
21 M Control	180711	12.034	42.649	M	Control	12
8 F Control	180711	16.828	41.441	F	Control	12
13 M Control	180711	38.4	41.23	M	Control	12
19 M 1650	180711	14.071	43.293	M	1650	12
19 M Control	180711	28.483	43.755	M	Control	12
11 M 1650	180711	32.567	48.489	M	1650	12
8 F 1650	180711	8.367	40.744	F	1650	12
19 F 1650	180711	14.724	42.911	F	1650	12
27c F Control	180711	11.833	45.745	F	Control	12
13 F Control	180711	17.793	41.8	F	Control	12
30 F 1650	180712	4.931	38.736	F	1650	13
10 F 1650	180712	9.207	37.952	F	1650	13
7 M 1650	180712	5.897	41.994	M	1650	13
7 F Control	180712	5.963	43.285	F	Control	13
18 F Control	180712	5.276	40.181	F	Control	13
22 M 1650	180712	7.897	43.069	M	1650	13
18 F 1650	180712	17.321	42.191	F	1650	13
18 M Control	180712	14.464	40.196	M	Control	13
5 M Control	180712	10.733	39.013	M	Control	13
10b M 1650	180712	14.345	41.489	M	1650	13
4 M Control	180712	9.133	42.805	M	Control	13
15 F 1650	180712	3.32	50.23	F	1650	13
7 M Control	180712	10.607	39.899	M	Control	13
1 M 1650	180712	12.75	42.951	M	1650	13
9 F 1650	180712	4.077	42.522	F	1650	13
1 F Control	180712	14.966	41.386	F	Control	13
22 M Control	180712	6.286	40.352	M	Control	13
10 M Control	180712	11.69	31.116	M	Control	13
26 F Control	180712	10.88	45.709	F	Control	13
26 M 1650	180712	9.167	42.133	M	1650	13
15 F Control	180712	9.571	43.26	F	Control	13
30 M Control	180712	13.103	45.222	M	Control	13
26 M Control	180712	15.533	47.166	M	Control	13
1 M Control	180712	10.6	45.532	M	Control	13
30 M 1650	180712	13.207	42.995	M	1650	13
9 F Control	180712	12.567	38.14	F	Control	13
10 M 1650	180712	22.172	44.006	M	1650	13
10 F Control	180712	6.25	44.608	F	Control	13
26 F 1650	180712	6.903	35.537	F	1650	13
30 F Control	180712	8.7	42.634	F	Control	13
1 F 1650	180712	14.103	43.723	F	1650	13
27 F 1650	180712	5.429	36.254	F	1650	13
5 M 1650	180712	9.2	44.003	M	1650	13
9 M 1650	180712	9.379	40.404	M	1650	13
27b M Control	180712	15.286	40.319	M	Control	13
35b M Control	180712	12.286	38.697	M	Control	13
3 F 1650	180712	14.867	41.309	F	1650	13
27b F 1650	180712	15.433	42.08	F	1650	13
15 M 1650	180712	14.897	45.053	M	1650	13
15 M Control	180712	10.967	40.488	M	Control	13
35 F Control	180712	15.167	39.781	F	Control	13
35 F 1650	180712	22.429	42.693	F	1650	13
9 M Control	180712	29.379	39.185	M	Control	13
13 M 1650	180712	22.3	43.291	M	1650	13
4 M 1650	180712	18.167	41.5	M	1650	13
27 F Control	180712	24.133	41.741	F	Control	13
27 M 1650	180712	15.828	44.596	M	1650	13
5 F Control	180712	5.593	46.247	F	Control	13
4 F Control	180712	7.259	39.426	F	Control	13
5 F 1650	180712	9.133	44.677	F	1650	13
4 F 1650	180712	7.519	44.309	F	1650	13
11 F Control	180712	9.933	43.23	F	Control	13
27 M Control	180712	10.069	44.186	M	Control	13
11 F 1650	180712	8.3	41.049	F	1650	13
21 F Control	180712	16.704	36.993	F	Control	13
8 M 1650	180712	16.2	35.818	M	1650	13
21 M 1650	180712	15	39.552	M	1650	13
11 M Control	180712	9.667	42.088	M	Control	13
35 M Control	180712	12.034	46.828	M	Control	13
19 F Control	180712	10.167	41.967	F	Control	13
21 M Control	180712	12.034	41.996	M	Control	13
19 M 1650	180712	14.862	40.923	M	1650	13
21 F 1650	180712	15.1	45.159	F	1650	13
19 M Control	180712	26.931	44.404	M	Control	13
13 M Control	180712	35.367	40.637	M	Control	13
8 F Control	180712	19.414	43.013	F	Control	13
11 M 1650	180712	35.143	46.039	M	1650	13
27c F Control	180712	11.433	45.614	F	Control	13
19 F 1650	180712	10.967	44.661	F	1650	13
8 F 1650	180712	9.714	38.087	F	1650	13
13 F Control	180712	11.7	44.505	F	Control	13
30 F 1650	180713	4.12	34.075	F	1650	14
7 F Control	180713	6.192	42.874	F	Control	14
18 F Control	180713	4.846	43.127	F	Control	14
22 M 1650	180713	10.667	36.492	M	1650	14
18 F 1650	180713	9.071	41.146	F	1650	14
7 M 1650	180713	7.357	43.287	M	1650	14
10 F 1650	180713	9.357	38.961	F	1650	14
5 M Control	180713	8.759	40.711	M	Control	14
4 M Control	180713	9.241	47.549	M	Control	14
10b M 1650	180713	13.321	42.84	M	1650	14
18 M Control	180713	14.3	41.55	M	Control	14
9 F 1650	180713	3.615	44.139	F	1650	14
15 F 1650	180713	4.565	47.89	F	1650	14
22 M Control	180713	5.652	43.984	M	Control	14
7 M Control	180713	10.483	37.294	M	Control	14
15 F Control	180713	11	37.587	F	Control	14
26 F Control	180713	9.731	45.709	F	Control	14
1 M 1650	180713	14.567	44.152	M	1650	14
1 F Control	180713	14.241	40.127	F	Control	14
10 M Control	180713	8.433	40.099	M	Control	14
1 M Control	180713	13.241	44.09	M	Control	14
26 M 1650	180713	10.586	41.545	M	1650	14
30 M Control	180713	11.667	44.892	M	Control	14
9 F Control	180713	12.267	42.27	F	Control	14
26 M Control	180713	15.133	44.482	M	Control	14
30 M 1650	180713	12.333	44.413	M	1650	14
10 M 1650	180713	25.867	42.996	M	1650	14
1 F 1650	180713	13.464	44.237	F	1650	14
10 F Control	180713	7.241	43.36	F	Control	14
26 F 1650	180713	8.379	35.295	F	1650	14
30 F Control	180713	7.966	38.775	F	Control	14
27 F 1650	180713	4.037	46.31	F	1650	14
15 M Control	180713	12.321	36.205	M	Control	14
9 M 1650	180713	12.571	24.945	M	1650	14
5 M 1650	180713	10.036	46.013	M	1650	14
15 M 1650	180713	14.071	45.336	M	1650	14
35b M Control	180713	9.517	42.148	M	Control	14
27b M Control	180713	15.433	38.489	M	Control	14
27b F 1650	180713	19.828	42.714	F	1650	14
35 F Control	180713	19.483	41.534	F	Control	14
9 M Control	180713	26.233	42.851	M	Control	14
3 F 1650	180713	16.828	40.545	F	1650	14
27 F Control	180713	27.1	41.108	F	Control	14
4 M 1650	180713	14.069	44.006	M	1650	14
13 M 1650	180713	25.8	46.806	M	1650	14
27 M 1650	180713	13.033	43.093	M	1650	14
35 F 1650	180713	22.833	45.601	F	1650	14
5 F Control	180713	4.607	48.58	F	Control	14
4 F 1650	180713	6.75	46.547	F	1650	14
5 F 1650	180713	9.429	41.034	F	1650	14
4 F Control	180713	7.862	38.519	F	Control	14
11 M 1650	180713	27.966	44.152	M	1650	14
21 M Control	180713	13.286	44.281	M	Control	14
11 M Control	180713	9.767	41.039	M	Control	14
11 F Control	180713	10.786	42.331	F	Control	14
11 F 1650	180713	9.9	42.157	F	1650	14
21 F Control	180713	10.759	43.738	F	Control	14
35 M Control	180713	11.185	45.581	M	Control	14
21 M 1650	180713	10.933	39.837	M	1650	14
19 F Control	180713	11.069	40.617	F	Control	14
8 M 1650	180713	17.4	42.566	M	1650	14
19 M 1650	180713	15.9	39.695	M	1650	14
19 M Control	180713	22.414	45.324	M	Control	14
8 F Control	180713	18.9	42.13	F	Control	14
27 M Control	180713	9.241	45.762	M	Control	14
21 F 1650	180713	12.867	45.703	F	1650	14
13 M Control	180713	35.767	43.335	M	Control	14
8 F 1650	180713	11.414	38.176	F	1650	14
19 F 1650	180713	14.414	43.007	F	1650	14
27c F Control	180713	12.733	43.475	F	Control	14
13 F Control	180713	15.2	43.362	F	Control	14
30 F 1650	180714	3.593	35.41	F	1650	15
18 F Control	180714	5.828	38.471	F	Control	15
10 F 1650	180714	8.148	38.8	F	1650	15
7 F Control	180714	6.214	44.06	F	Control	15
5 M Control	180714	8.931	38.55	M	Control	15
22 M 1650	180714	10.733	39.498	M	1650	15
18 F 1650	180714	8.393	39.559	F	1650	15
4 M Control	180714	10.5	41.815	M	Control	15
7 M 1650	180714	6.214	43.949	M	1650	15
18 M Control	180714	14.483	42.409	M	Control	15
10b M 1650	180714	16.241	41.749	M	1650	15
9 F 1650	180714	3.897	39.667	F	1650	15
7 M Control	180714	7.767	39.81	M	Control	15
26 F Control	180714	12.76	35.254	F	Control	15
22 M Control	180714	5.417	43.874	M	Control	15
15 F 1650	180714	5.75	45.541	F	1650	15
1 M 1650	180714	15.034	43.711	M	1650	15
9 F Control	180714	13.966	42.274	F	Control	15
1 F Control	180714	10.759	36.327	F	Control	15
26 M 1650	180714	12.214	38.562	M	1650	15
15 F Control	180714	17.966	38.238	F	Control	15
10 M Control	180714	8.724	42.897	M	Control	15
30 M 1650	180714	13.897	45.1	M	1650	15
30 M Control	180714	15.931	42.718	M	Control	15
26 M Control	180714	20.6	43.948	M	Control	15
1 M Control	180714	13.867	45.567	M	Control	15
10 M 1650	180714	31.033	42.797	M	1650	15
30 F Control	180714	8.321	40.302	F	Control	15
10 F Control	180714	6.76	43.947	F	Control	15
26 F 1650	180714	8.833	39.514	F	1650	15
1 F 1650	180714	14.5	41.577	F	1650	15
27 F 1650	180714	7.214	42.905	F	1650	15
15 M Control	180714	8.138	38.771	M	Control	15
5 M 1650	180714	10.296	42.436	M	1650	15
9 M 1650	180714	9.133	37.591	M	1650	15
35b M Control	180714	9.621	38.847	M	Control	15
15 M 1650	180714	17.767	44.838	M	1650	15
27b F 1650	180714	19.733	41.219	F	1650	15
35 F 1650	180714	25.241	42.103	F	1650	15
13 M 1650	180714	24.793	44.411	M	1650	15
27b M Control	180714	17.69	39.906	M	Control	15
9 M Control	180714	31.367	37.247	M	Control	15
35 F Control	180714	17.833	42.357	F	Control	15
3 F 1650	180714	16.167	35.186	F	1650	15
27 M 1650	180714	18.033	44.107	M	1650	15
4 M 1650	180714	15.2	41.854	M	1650	15
27 F Control	180714	30.7	42.79	F	Control	15
5 F Control	180714	6	45.898	F	Control	15
5 F 1650	180714	8.133	43.954	F	1650	15
4 F 1650	180714	7.37	45.044	F	1650	15
4 F Control	180714	8.333	39.652	F	Control	15
21 F Control	180714	10.714	42.048	F	Control	15
21 F 1650	180714	15.172	43.96	F	1650	15
11 M Control	180714	9.233	40.275	M	Control	15
11 F 1650	180714	9.067	38.711	F	1650	15
8 M 1650	180714	14	41.123	M	1650	15
13 M Control	180714	44.167	36.072	M	Control	15
21 M 1650	180714	13.759	38.824	M	1650	15
27 M Control	180714	11.483	42.76	M	Control	15
11 F Control	180714	12.567	38.507	F	Control	15
19 F Control	180714	14.4	41.498	F	Control	15
11 M 1650	180714	39.276	45.744	M	1650	15
35 M Control	180714	10.033	49.995	M	Control	15
19 M 1650	180714	13.966	41.289	M	1650	15
21 M Control	180714	14.733	44.997	M	Control	15
8 F Control	180714	24.172	40.33	F	Control	15
19 M Control	180714	23.567	47.477	M	Control	15
8 F 1650	180714	10.9	39.396	F	1650	15
19 F 1650	180714	20.867	43.135	F	1650	15
27c F Control	180714	16	42.796	F	Control	15
13 F Control	180714	15.533	43.478	F	Control	15
30 F 1650	180715	3.333	35.459	F	1650	16
7 M 1650	180715	5.5	42.126	M	1650	16
18 F 1650	180715	9.815	40.115	F	1650	16
10 F 1650	180715	5.714	35.899	F	1650	16
7 F Control	180715	5.846	42.65	F	Control	16
18 F Control	180715	7.148	41.183	F	Control	16
22 M 1650	180715	6.815	41.075	M	1650	16
5 M Control	180715	7.8	39.551	M	Control	16
4 M Control	180715	11.357	41.696	M	Control	16
10b M 1650	180715	14.679	40.327	M	1650	16
18 M Control	180715	14.655	42.794	M	Control	16
7 M Control	180715	4.393	37.781	M	Control	16
9 F 1650	180715	2.958	41.005	F	1650	16
22 M Control	180715	4.333	46.924	M	Control	16
15 F 1650	180715	4.6	46.477	F	1650	16
1 F Control	180715	9.759	35.969	F	Control	16
26 F Control	180715	11.154	42.095	F	Control	16
1 M Control	180715	17.793	36.185	M	Control	16
10 M Control	180715	9.655	34.994	M	Control	16
1 M 1650	180715	15.379	43.017	M	1650	16
15 F Control	180715	12.933	38.561	F	Control	16
26 M 1650	180715	12.167	40.34	M	1650	16
26 M Control	180715	15.621	44.825	M	Control	16
30 M 1650	180715	13.862	44.785	M	1650	16
30 M Control	180715	12.828	44.216	M	Control	16
10 M 1650	180715	31.607	39.545	M	1650	16
9 F Control	180715	12.533	40.431	F	Control	16
10 F Control	180715	7	43.069	F	Control	16
1 F 1650	180715	13.214	44.706	F	1650	16
30 F Control	180715	9	39.054	F	Control	16
26 F 1650	180715	5.966	37.642	F	1650	16
27 F 1650	180715	6.214	40.319	F	1650	16
9 M 1650	180715	8.966	41.127	M	1650	16
15 M Control	180715	9.828	39.258	M	Control	16
15 M 1650	180715	10.828	46.824	M	1650	16
27 M 1650	180715	17.414	39.103	M	1650	16
35b M Control	180715	10.533	43.024	M	Control	16
35 F Control	180715	14.733	42.134	F	Control	16
9 M Control	180715	27.567	39.918	M	Control	16
27b F 1650	180715	17.767	41.395	F	1650	16
4 M 1650	180715	15.7	45.336	M	1650	16
27 F Control	180715	28.6	42.211	F	Control	16
27b M Control	180715	13.8	42.784	M	Control	16
5 M 1650	180715	11.138	44.614	M	1650	16
35 F 1650	180715	20.533	45.258	F	1650	16
3 F 1650	180715	13.633	42.034	F	1650	16
13 M 1650	180715	22.8	48.499	M	1650	16
5 F 1650	180715	7.852	42.391	F	1650	16
5 F Control	180715	4.867	45.274	F	Control	16
4 F 1650	180715	8.538	46.345	F	1650	16
4 F Control	180715	7.172	42.951	F	Control	16
13 M Control	180715	51.862	34.615	M	Control	16
11 F Control	180715	10	40.76	F	Control	16
11 M Control	180715	7.607	40.438	M	Control	16
11 F 1650	180715	9.31	37.497	F	1650	16
21 F Control	180715	10.464	45.182	F	Control	16
21 M Control	180715	11.966	43.691	M	Control	16
8 M 1650	180715	19.467	32.654	M	1650	16
27 M Control	180715	13	38.783	M	Control	16
19 F Control	180715	14	42.715	F	Control	16
21 F 1650	180715	14.241	43.96	F	1650	16
21 M 1650	180715	14.276	42.756	M	1650	16
35 M Control	180715	10.393	49.539	M	Control	16
8 F Control	180715	22.379	41.279	F	Control	16
19 M 1650	180715	18.533	40.081	M	1650	16
11 M 1650	180715	31.3	48.562	M	1650	16
19 M Control	180715	22.633	47.051	M	Control	16
27c F Control	180715	17.448	43.66	F	Control	16
8 F 1650	180715	10.967	40.506	F	1650	16
19 F 1650	180715	17.828	42.658	F	1650	16
13 F Control	180715	14.067	46.062	F	Control	16
30 F 1650	180716	2.261	34	F	1650	17
18 F Control	180716	5.857	40.994	F	Control	17
7 M 1650	180716	4.846	37.935	M	1650	17
10 F 1650	180716	5.893	38.52	F	1650	17
18 F 1650	180716	8.042	38.782	F	1650	17
5 M Control	180716	7.033	37.964	M	Control	17
22 M 1650	180716	6.963	41.986	M	1650	17
7 F Control	180716	5	43.004	F	Control	17
4 M Control	180716	6.286	46.055	M	Control	17
10b M 1650	180716	17.333	38.361	M	1650	17
18 M Control	180716	13.067	45.188	M	Control	17
7 M Control	180716	4.76	42.387	M	Control	17
9 F 1650	180716	2.682	38.993	F	1650	17
1 M 1650	180716	10.821	40.569	M	1650	17
22 M Control	180716	4.391	45.413	M	Control	17
10 M Control	180716	8.467	38.823	M	Control	17
26 F Control	180716	7.667	44.767	F	Control	17
15 F 1650	180716	5.577	48.21	F	1650	17
26 M 1650	180716	12.286	35.351	M	1650	17
1 F Control	180716	8.414	35.774	F	Control	17
15 F Control	180716	13.793	40.689	F	Control	17
10 M 1650	180716	23.867	36.555	M	1650	17
26 M Control	180716	11.724	46.15	M	Control	17
30 M Control	180716	11.31	43.818	M	Control	17
30 M 1650	180716	15.724	41.982	M	1650	17
9 F Control	180716	11.4	38.729	F	Control	17
1 M Control	180716	16.467	43.3	M	Control	17
26 F 1650	180716	6.276	40.409	F	1650	17
10 F Control	180716	5.286	44.973	F	Control	17
30 F Control	180716	9.267	37.813	F	Control	17
1 F 1650	180716	11.067	46.686	F	1650	17
27 F 1650	180716	3.897	39.092	F	1650	17
5 M 1650	180716	10.04	46.473	M	1650	17
9 M 1650	180716	8.733	38.558	M	1650	17
4 M 1650	180716	14.767	40.611	M	1650	17
35 F 1650	180716	22.4	43.358	F	1650	17
35b M Control	180716	8.414	40.634	M	Control	17
27 F Control	180716	31.4	41.865	F	Control	17
15 M 1650	180716	11.567	45.384	M	1650	17
15 M Control	180716	10.286	42.886	M	Control	17
27b F 1650	180716	17.931	39.958	F	1650	17
35 F Control	180716	16.759	39.547	F	Control	17
3 F 1650	180716	14.367	35.056	F	1650	17
27b M Control	180716	13.467	39.867	M	Control	17
27 M 1650	180716	17.571	41.25	M	1650	17
13 M 1650	180716	23.586	47.413	M	1650	17
9 M Control	180716	31.172	40.944	M	Control	17
4 F Control	180716	7.207	41.276	F	Control	17
5 F 1650	180716	7.429	41.27	F	1650	17
5 F Control	180716	5.704	45.11	F	Control	17
4 F 1650	180716	6.346	42.985	F	1650	17
13 M Control	180716	35.767	38.341	M	Control	17
11 F Control	180716	10.9	43.47	F	Control	17
11 M Control	180716	8.385	37.907	M	Control	17
21 F Control	180716	9.75	44.081	F	Control	17
35 M Control	180716	12.034	44.832	M	Control	17
8 M 1650	180716	17.31	39.281	M	1650	17
11 F 1650	180716	11.3	40.911	F	1650	17
8 F Control	180716	22.655	36.641	F	Control	17
21 M Control	180716	12.8	44.046	M	Control	17
27 M Control	180716	11	41.834	M	Control	17
11 M 1650	180716	30	43.369	M	1650	17
19 F Control	180716	13.533	44.416	F	Control	17
21 M 1650	180716	13.7	44.139	M	1650	17
19 M 1650	180716	14.767	41.322	M	1650	17
21 F 1650	180716	14.3	44.146	F	1650	17
19 M Control	180716	26.633	46.002	M	Control	17
19 F 1650	180716	17.857	40.913	F	1650	17
27c F Control	180716	13.667	43.713	F	Control	17
8 F 1650	180716	8.345	41.391	F	1650	17
13 F Control	180716	13.172	41.555	F	Control	17
30 F 1650	180717	4.045	30.193	F	1650	18
22 M 1650	180717	5.577	43.59	M	1650	18
7 M 1650	180717	4.741	38.576	M	1650	18
18 F Control	180717	6.333	45.962	F	Control	18
10 F 1650	180717	6.414	38.065	F	1650	18
7 F Control	180717	4.929	45.995	F	Control	18
5 M Control	180717	8.667	30.427	M	Control	18
4 M Control	180717	8.286	45.515	M	Control	18
18 F 1650	180717	12.071	42.766	F	1650	18
10b M 1650	180717	16.967	36.258	M	1650	18
18 M Control	180717	14.267	42.305	M	Control	18
9 F 1650	180717	4.037	40.822	F	1650	18
1 F Control	180717	10.037	37.65	F	Control	18
7 M Control	180717	7.346	43.715	M	Control	18
10 M 1650	180717	28.8	42.412	M	1650	18
26 F Control	180717	7.296	46.18	F	Control	18
10 M Control	180717	9.25	39.349	M	Control	18
15 F Control	180717	20.967	39.729	F	Control	18
15 F 1650	180717	7.16	46.884	F	1650	18
1 M 1650	180717	16.933	38.474	M	1650	18
9 F Control	180717	14.034	36.812	F	Control	18
22 M Control	180717	5.714	44.47	M	Control	18
26 M Control	180717	14.567	42.946	M	Control	18
26 M 1650	180717	13.6	43.631	M	1650	18
30 M 1650	180717	15.8	43.263	M	1650	18
30 M Control	180717	14.833	41.626	M	Control	18
1 M Control	180717	18.483	45.263	M	Control	18
26 F 1650	180717	8.5	37.001	F	1650	18
10 F Control	180717	7.733	46.578	F	Control	18
30 F Control	180717	8.167	42.572	F	Control	18
1 F 1650	180717	14.31	46.221	F	1650	18
27 F 1650	180717	5.966	42.134	F	1650	18
35 F Control	180717	18.5	43.13	F	Control	18
13 M 1650	180717	35.536	44.061	M	1650	18
9 M 1650	180717	9	37.719	M	1650	18
15 M Control	180717	11	39.157	M	Control	18
27b F 1650	180717	17.567	42.5	F	1650	18
27 M 1650	180717	17.655	42.445	M	1650	18
5 M 1650	180717	11.786	43.373	M	1650	18
4 M 1650	180717	23.172	38.861	M	1650	18
9 M Control	180717	30.8	40.138	M	Control	18
15 M 1650	180717	15.138	42.18	M	1650	18
35b M Control	180717	9.233	39.986	M	Control	18
3 F 1650	180717	16.3	41.866	F	1650	18
27 F Control	180717	35.7	39.703	F	Control	18
35 F 1650	180717	20.5	44.096	F	1650	18
27b M Control	180717	16.333	41.799	M	Control	18
5 F Control	180717	6.607	42.799	F	Control	18
4 F 1650	180717	7.321	47.005	F	1650	18
4 F Control	180717	7.172	41.392	F	Control	18
5 F 1650	180717	7.655	42.914	F	1650	18
21 F Control	180717	8.741	37.617	F	Control	18
11 F 1650	180717	11.833	42.042	F	1650	18
11 F Control	180717	15.536	40.562	F	Control	18
21 M Control	180717	13.5	43.347	M	Control	18
21 M 1650	180717	18.6	42.848	M	1650	18
21 F 1650	180717	12.733	44.694	F	1650	18
11 M Control	180717	12.414	38.837	M	Control	18
27 M Control	180717	10.5	47.282	M	Control	18
35 M Control	180717	10.571	49.604	M	Control	18
8 M 1650	180717	21.033	42.428	M	1650	18
19 F Control	180717	16.567	44.517	F	Control	18
8 F Control	180717	25.103	41.152	F	Control	18
11 M 1650	180717	36.321	46.104	M	1650	18
19 M 1650	180717	14.333	42.219	M	1650	18
13 M Control	180717	55.167	37.838	M	Control	18
19 M Control	180717	24.667	45.158	M	Control	18
8 F 1650	180717	11.448	40.655	F	1650	18
27c F Control	180717	12.483	45.038	F	Control	18
13 F Control	180717	15.6	45.402	F	Control	18
19 F 1650	180717	17.2	44.114	F	1650	18
22 M 1650	180718	7.407	40.647	M	1650	19
30 F 1650	180718	4.034	36.544	F	1650	19
18 F Control	180718	9.233	42.823	F	Control	19
7 F Control	180718	5.269	39.864	F	Control	19
7 M 1650	180718	5.778	37.729	M	1650	19
5 M Control	180718	8.7	40.591	M	Control	19
10 F 1650	180718	11.4	40.471	F	1650	19
18 F 1650	180718	17.643	44.576	F	1650	19
18 M Control	180718	11.633	46.082	M	Control	19
4 M Control	180718	11.966	46.631	M	Control	19
10b M 1650	180718	20.345	42.405	M	1650	19
9 F 1650	180718	2.304	48.123	F	1650	19
7 M Control	180718	4.5	42.425	M	Control	19
15 F 1650	180718	4.778	48.077	F	1650	19
26 F Control	180718	6.12	45.914	F	Control	19
22 M Control	180718	5.214	46.827	M	Control	19
30 M Control	180718	6.8	43.085	M	Control	19
1 F Control	180718	9.207	37.627	F	Control	19
1 M 1650	180718	14.607	45.462	M	1650	19
15 F Control	180718	17.233	40.37	F	Control	19
26 M 1650	180718	10.8	44.279	M	1650	19
10 M Control	180718	13.111	45.924	M	Control	19
26 M Control	180718	16.414	44.963	M	Control	19
10 M 1650	180718	22.138	46.057	M	1650	19
9 F Control	180718	14.6	43.221	F	Control	19
1 M Control	180718	18.333	47.568	M	Control	19
30 M 1650	180718	12.586	47.003	M	1650	19
26 F 1650	180718	6.033	37.686	F	1650	19
30 F Control	180718	8.483	43.723	F	Control	19
10 F Control	180718	8.192	44.668	F	Control	19
1 F 1650	180718	12.2	45.28	F	1650	19
27 F 1650	180718	7.179	38.95	F	1650	19
9 M 1650	180718	9.517	42.295	M	1650	19
35b M Control	180718	10.931	42.281	M	Control	19
13 M 1650	180718	24.483	46.665	M	1650	19
5 M 1650	180718	9.867	45.06	M	1650	19
15 M Control	180718	9.448	42.482	M	Control	19
27b M Control	180718	16.931	43.112	M	Control	19
15 M 1650	180718	18	43.349	M	1650	19
27b F 1650	180718	19.567	41.252	F	1650	19
3 F 1650	180718	15.7	43.298	F	1650	19
35 F 1650	180718	19.321	43.526	F	1650	19
27 F Control	180718	32.033	40.368	F	Control	19
4 M 1650	180718	17.567	44.078	M	1650	19
27 M 1650	180718	16.414	42.881	M	1650	19
35 F Control	180718	19.733	43.974	F	Control	19
9 M Control	180718	27.033	45.896	M	Control	19
5 F Control	180718	5.833	45.002	F	Control	19
4 F Control	180718	11.357	39.968	F	Control	19
4 F 1650	180718	7.75	46.247	F	1650	19
5 F 1650	180718	8.536	44.646	F	1650	19
8 M 1650	180718	20.655	43.356	M	1650	19
11 M Control	180718	9.828	41.551	M	Control	19
21 F Control	180718	12.481	44.682	F	Control	19
11 F Control	180718	15.533	40.899	F	Control	19
27 M Control	180718	13	44.769	M	Control	19
21 M 1650	180718	21.552	39.97	M	1650	19
35 M Control	180718	11.679	48.858	M	Control	19
11 M 1650	180718	40.172	48.973	M	1650	19
19 F Control	180718	16.133	45.181	F	Control	19
11 F 1650	180718	12.103	42.501	F	1650	19
19 M 1650	180718	16.793	41.196	M	1650	19
21 M Control	180718	19.69	40.895	M	Control	19
21 F 1650	180718	13.3	44.747	F	1650	19
8 F Control	180718	22.2	43.099	F	Control	19
13 M Control	180718	47.379	39.997	M	Control	19
19 M Control	180718	26.733	46.321	M	Control	19
19 F 1650	180718	14.643	45.69	F	1650	19
8 F 1650	180718	8.929	41.692	F	1650	19
27c F Control	180718	10.862	45.669	F	Control	19
13 F Control	180718	17.759	42.784	F	Control	19
18 F Control	180719	6.815	44.871	F	Control	20
7 M 1650	180719	7.296	34.854	M	1650	20
7 F Control	180719	5.741	41.291	F	Control	20
30 F 1650	180719	5.357	35.926	F	1650	20
5 M Control	180719	6.931	41.103	M	Control	20
10 F 1650	180719	10.69	39.142	F	1650	20
18 F 1650	180719	11.179	45.943	F	1650	20
22 M 1650	180719	8.667	44.9	M	1650	20
4 M Control	180719	10.533	48.808	M	Control	20
18 M Control	180719	13.172	45.513	M	Control	20
10b M 1650	180719	18.1	41.656	M	1650	20
1 M 1650	180719	19.393	43.511	M	1650	20
9 F 1650	180719	5.167	38.044	F	1650	20
7 M Control	180719	7.31	37.447	M	Control	20
22 M Control	180719	5.08	44.985	M	Control	20
26 F Control	180719	5.037	47.727	F	Control	20
15 F 1650	180719	6	47.251	F	1650	20
1 F Control	180719	11.517	35.816	F	Control	20
26 M 1650	180719	11.633	43.335	M	1650	20
26 M Control	180719	23.586	44.427	M	Control	20
10 M Control	180719	8.4	42.63	M	Control	20
9 F Control	180719	15.233	46.014	F	Control	20
30 M 1650	180719	15	44.901	M	1650	20
1 M Control	180719	20.759	46.652	M	Control	20
15 F Control	180719	22.267	43.568	F	Control	20
30 M Control	180719	17.933	46.339	M	Control	20
10 M 1650	180719	37.586	44.319	M	1650	20
30 F Control	180719	8.138	44.967	F	Control	20
26 F 1650	180719	6.867	37.105	F	1650	20
10 F Control	180719	8.714	41.713	F	Control	20
1 F 1650	180719	12.036	47.082	F	1650	20
27 F 1650	180719	6.107	42.943	F	1650	20
35b M Control	180719	9.464	42.323	M	Control	20
5 M 1650	180719	11.207	41.569	M	1650	20
9 M 1650	180719	10.571	38.555	M	1650	20
35 F Control	180719	20.7	45.342	F	Control	20
3 F 1650	180719	14.8	39.721	F	1650	20
27b F 1650	180719	16.833	43.838	F	1650	20
9 M Control	180719	29.433	42.226	M	Control	20
27 M 1650	180719	14.867	46.585	M	1650	20
27b M Control	180719	17.967	44.605	M	Control	20
4 M 1650	180719	17.667	44.734	M	1650	20
15 M Control	180719	9.2	43.616	M	Control	20
15 M 1650	180719	18.429	43.511	M	1650	20
5 F Control	180719	7.107	43.8	F	Control	20
27 F Control	180719	35.828	45.001	F	Control	20
13 M 1650	180719	28.133	42.674	M	1650	20
35 F 1650	180719	21.9	45.535	F	1650	20
5 F 1650	180719	6.167	44.581	F	1650	20
4 F 1650	180719	7.407	48.869	F	1650	20
4 F Control	180719	15.778	37.711	F	Control	20
21 F Control	180719	11.517	40.042	F	Control	20
8 M 1650	180719	21.828	41.912	M	1650	20
11 F 1650	180719	7.8	41.609	F	1650	20
19 F Control	180719	16.071	45.362	F	Control	20
27 M Control	180719	13.483	44.375	M	Control	20
35 M Control	180719	12.724	48.804	M	Control	20
11 M Control	180719	10.8	41.362	M	Control	20
21 F 1650	180719	12	46.989	F	1650	20
19 M Control	180719	22.379	46.756	M	Control	20
19 M 1650	180719	14.967	42.637	M	1650	20
11 F Control	180719	20.414	48.345	F	Control	20
21 M 1650	180719	16.733	46.063	M	1650	20
11 M 1650	180719	39.357	49.58	M	1650	20
21 M Control	180719	23.633	44.857	M	Control	20
8 F Control	180719	26.533	42.441	F	Control	20
13 M Control	180719	46.933	39.652	M	Control	20
27c F Control	180719	15.5	48.119	F	Control	20
8 F 1650	180719	9.6	42.092	F	1650	20
19 F 1650	180719	13.733	44.338	F	1650	20
13 F Control	180719	15.033	44.83	F	Control	20
27c F Control	180720	18.433	47.094	F	Control	21
19 F 1650	180720	14.467	43.734	F	1650	21
13 F Control	180720	20.483	43.11	F	Control	21
8 F 1650	180720	10.9	41.001	F	1650	21
13 M Control	180720	42.667	42.146	M	Control	21
21 M Control	180720	28.6	44.464	M	Control	21
11 M 1650	180720	32.828	48.947	M	1650	21
8 F Control	180720	30.267	43.617	F	Control	21
19 M Control	180720	28.933	45.122	M	Control	21
11 F 1650	180720	10.633	41.159	F	1650	21
19 F Control	180720	22.31	44.32	F	Control	21
27 M Control	180720	13.207	44.111	M	Control	21
19 M 1650	180720	16.467	42.264	M	1650	21
21 M 1650	180720	18.267	41.715	M	1650	21
21 F 1650	180720	12.9	43.86	F	1650	21
21 F Control	180720	13.3	37.512	F	Control	21
35 M Control	180720	12.37	49.258	M	Control	21
11 F Control	180720	13.733	42.905	F	Control	21
11 M Control	180720	9.8	38.744	M	Control	21
8 M 1650	180720	24.786	36.556	M	1650	21
4 F Control	180720	16.033	39.384	F	Control	21
5 F 1650	180720	5.724	46.637	F	1650	21
4 F 1650	180720	5.966	49.154	F	1650	21
5 F Control	180720	6.143	42.618	F	Control	21
27 F Control	180720	31.833	44.677	F	Control	21
4 M 1650	180720	19.633	42.637	M	1650	21
3 F 1650	180720	13.5	43.14	F	1650	21
35 F Control	180720	22.7	47.328	F	Control	21
13 M 1650	180720	24.767	45.659	M	1650	21
5 M 1650	180720	10.233	47	M	1650	21
27b F 1650	180720	17.793	40.613	F	1650	21
15 M Control	180720	10.481	44.426	M	Control	21
35 F 1650	180720	22.033	41.595	F	1650	21
9 M Control	180720	32.185	44.11	M	Control	21
15 M 1650	180720	15.448	46.732	M	1650	21
9 M 1650	180720	9.37	37.589	M	1650	21
27 M 1650	180720	18.759	41.928	M	1650	21
35b M Control	180720	8.962	46.479	M	Control	21
27 F 1650	180720	8.586	39.196	F	1650	21
27b M Control	180720	16.833	40.591	M	Control	21
10 F Control	180720	8	42.846	F	Control	21
26 F 1650	180720	7.5	40.674	F	1650	21
30 F Control	180720	8.862	43.306	F	Control	21
1 F 1650	180720	13.2	44.822	F	1650	21
26 M Control	180720	18.759	46.422	M	Control	21
15 F Control	180720	24.267	41.127	F	Control	21
9 F Control	180720	15.9	44.285	F	Control	21
26 M 1650	180720	15.367	44.748	M	1650	21
30 M 1650	180720	14.966	45.235	M	1650	21
1 M 1650	180720	23.367	44.815	M	1650	21
9 F 1650	180720	8.286	40.429	F	1650	21
1 M Control	180720	25.5	43.747	M	Control	21
10 M 1650	180720	27.138	43.861	M	1650	21
15 F 1650	180720	5.345	48.951	F	1650	21
1 F Control	180720	12.267	41.704	F	Control	21
30 M Control	180720	19.621	42.114	M	Control	21
22 M Control	180720	5.63	44.797	M	Control	21
10 M Control	180720	8.148	44.103	M	Control	21
7 M Control	180720	9	39.343	M	Control	21
26 F Control	180720	6.958	44.385	F	Control	21
18 M Control	180720	15.2	42.607	M	Control	21
10b M 1650	180720	18.464	45.656	M	1650	21
22 M 1650	180720	7.071	49.329	M	1650	21
10 F 1650	180720	11.828	37.613	F	1650	21
18 F 1650	180720	11.393	42.22	F	1650	21
4 M Control	180720	11.483	46.314	M	Control	21
5 M Control	180720	8.567	38.667	M	Control	21
30 F 1650	180720	5.367	38.206	F	1650	21
18 F Control	180720	7.821	41.419	F	Control	21
7 F Control	180720	5.5	40.974	F	Control	21
7 M 1650	180720	6.37	39.511	M	1650	21
19 F 1650	180721	18.433	46	F	1650	22
27c F Control	180721	17.828	49.063	F	Control	22
13 F Control	180721	18.2	45.246	F	Control	22
8 F 1650	180721	11.931	43.346	F	1650	22
19 M Control	180721	39.333	45.414	M	Control	22
11 M 1650	180721	31.345	50.375	M	1650	22
27 M Control	180721	12.533	43.257	M	Control	22
19 M 1650	180721	16.3	42.747	M	1650	22
21 M 1650	180721	23	40.933	M	1650	22
21 M Control	180721	30.233	43.043	M	Control	22
35 M Control	180721	10.357	50.833	M	Control	22
21 F 1650	180721	15.233	46.594	F	1650	22
8 F Control	180721	39.517	40.113	F	Control	22
21 F Control	180721	16	44.645	F	Control	22
19 F Control	180721	18.966	44.411	F	Control	22
8 M 1650	180721	31.533	34.811	M	1650	22
13 M Control	180721	52.867	37.156	M	Control	22
11 F Control	180721	12.31	43.782	F	Control	22
11 M Control	180721	10.567	41.382	M	Control	22
11 F 1650	180721	8.179	41.124	F	1650	22
4 F Control	180721	19.467	37.291	F	Control	22
4 F 1650	180721	6.207	48.172	F	1650	22
5 F 1650	180721	6	45.1	F	1650	22
5 F Control	180721	5.643	44.393	F	Control	22
4 M 1650	180721	19.5	45.126	M	1650	22
3 F 1650	180721	15.5	41.621	F	1650	22
13 M 1650	180721	33.867	45.356	M	1650	22
27 M 1650	180721	20.379	46.596	M	1650	22
9 M Control	180721	30.433	40.11	M	Control	22
27 F Control	180721	33.034	44.757	F	Control	22
27b M Control	180721	18.533	43.294	M	Control	22
15 M Control	180721	8.448	45.896	M	Control	22
5 M 1650	180721	11.414	43.018	M	1650	22
27b F 1650	180721	17.897	41.345	F	1650	22
35 F Control	180721	18.759	45.72	F	Control	22
15 M 1650	180721	14.552	48.23	M	1650	22
27 F 1650	180721	10.964	39.826	F	1650	22
35 F 1650	180721	22.214	43.94	F	1650	22
35b M Control	180721	9.517	38.344	M	Control	22
9 M 1650	180721	7.233	35.679	M	1650	22
1 F 1650	180721	12.071	46.941	F	1650	22
10 F Control	180721	8.071	47.68	F	Control	22
26 F 1650	180721	8.63	34.524	F	1650	22
30 F Control	180721	10.074	39.477	F	Control	22
1 M Control	180721	25.1	45.098	M	Control	22
15 F Control	180721	24.167	41.223	F	Control	22
30 M Control	180721	20.333	45.147	M	Control	22
1 M 1650	180721	27.5	43.5	M	1650	22
26 M 1650	180721	19.69	43.253	M	1650	22
26 M Control	180721	18.345	45.431	M	Control	22
30 M 1650	180721	12.233	46.729	M	1650	22
9 F Control	180721	17.767	44.615	F	Control	22
1 F Control	180721	9.25	41.064	F	Control	22
9 F 1650	180721	7.267	40.844	F	1650	22
10 M Control	180721	7.464	43.471	M	Control	22
10 M 1650	180721	32.179	46.001	M	1650	22
7 M Control	180721	6.963	39.549	M	Control	22
26 F Control	180721	6.778	46.96	F	Control	22
22 M Control	180721	4.957	45.021	M	Control	22
15 F 1650	180721	6.85	47.539	F	1650	22
18 M Control	180721	16.667	43.523	M	Control	22
10b M 1650	180721	19.367	42.77	M	1650	22
4 M Control	180721	12.828	45.624	M	Control	22
10 F 1650	180721	13.467	43.872	F	1650	22
7 F Control	180721	7.655	38.505	F	Control	22
30 F 1650	180721	5.767	39.758	F	1650	22
22 M 1650	180721	8.222	47.945	M	1650	22
18 F 1650	180721	12.103	42.858	F	1650	22
5 M Control	180721	9.321	40.796	M	Control	22
18 F Control	180721	7.815	44.774	F	Control	22
7 M 1650	180721	5.556	43.183	M	1650	22
19 F 1650	180722	18.7	45.199	F	1650	23
27c F Control	180722	13.8	49.601	F	Control	23
13 F Control	180722	16.862	46.159	F	Control	23
8 F 1650	180722	11.103	40.635	F	1650	23
13 M Control	180722	44.467	42.781	M	Control	23
19 M Control	180722	36.733	46.105	M	Control	23
8 F Control	180722	35.033	42.106	F	Control	23
27 M Control	180722	17.467	43.462	M	Control	23
19 M 1650	180722	16.621	40.408	M	1650	23
21 M Control	180722	38.448	43.645	M	Control	23
21 M 1650	180722	20.867	44.989	M	1650	23
21 F Control	180722	16.633	44.501	F	Control	23
19 F Control	180722	18.793	46.859	F	Control	23
21 F 1650	180722	13.433	45.483	F	1650	23
11 F Control	180722	11.621	45.119	F	Control	23
8 M 1650	180722	28.786	40.065	M	1650	23
11 M Control	180722	9.414	40.761	M	Control	23
35 M Control	180722	11.759	49.641	M	Control	23
11 F 1650	180722	6.517	38.537	F	1650	23
11 M 1650	180722	43	48.21	M	1650	23
4 F Control	180722	22.167	37.038	F	Control	23
4 F 1650	180722	6.852	50.519	F	1650	23
5 F 1650	180722	8.2	43.775	F	1650	23
5 F Control	180722	5.654	43.994	F	Control	23
13 M 1650	180722	34.833	45.537	M	1650	23
9 M Control	180722	37.241	40.671	M	Control	23
35 F Control	180722	22.233	47.555	F	Control	23
4 M 1650	180722	20.655	44.35	M	1650	23
5 M 1650	180722	10.069	47.25	M	1650	23
27 M 1650	180722	20.286	46.227	M	1650	23
35 F 1650	180722	24.567	42.352	F	1650	23
3 F 1650	180722	12.172	43.516	F	1650	23
27b M Control	180722	15.655	45.923	M	Control	23
15 M 1650	180722	12.276	48.908	M	1650	23
35b M Control	180722	7.25	44.727	M	Control	23
27b F 1650	180722	16.759	43.248	F	1650	23
27 F 1650	180722	9.345	41.774	F	1650	23
9 M 1650	180722	10.138	41.163	M	1650	23
15 M Control	180722	9.321	42.701	M	Control	23
27 F Control	180722	28.533	45.093	F	Control	23
26 F 1650	180722	7.567	41.041	F	1650	23
10 F Control	180722	8.074	45.85	F	Control	23
1 F 1650	180722	13.556	44.769	F	1650	23
30 F Control	180722	7.1	40.728	F	Control	23
1 M Control	180722	24.2	45.912	M	Control	23
1 M 1650	180722	28.6	45.168	M	1650	23
26 M 1650	180722	21.067	41.221	M	1650	23
26 M Control	180722	21.667	45.506	M	Control	23
15 F Control	180722	22.967	41.99	F	Control	23
9 F Control	180722	18.1	44.224	F	Control	23
30 M 1650	180722	12.138	47.504	M	1650	23
30 M Control	180722	15.393	44.942	M	Control	23
10 M Control	180722	8.214	40.113	M	Control	23
10 M 1650	180722	30.621	43.806	M	1650	23
1 F Control	180722	11.276	41.703	F	Control	23
15 F 1650	180722	5.12	45.846	F	1650	23
7 M Control	180722	5.185	37.645	M	Control	23
26 F Control	180722	6.357	41.686	F	Control	23
9 F 1650	180722	11.269	40.316	F	1650	23
22 M Control	180722	4.214	37.808	M	Control	23
10b M 1650	180722	20.6	41.982	M	1650	23
18 M Control	180722	16.567	45.473	M	Control	23
4 M Control	180722	12.069	47.091	M	Control	23
5 M Control	180722	7.433	41.223	M	Control	23
7 F Control	180722	6.69	40.861	F	Control	23
7 M 1650	180722	5.192	43.619	M	1650	23
18 F 1650	180722	8.714	46.264	F	1650	23
10 F 1650	180722	10.069	38.038	F	1650	23
18 F Control	180722	7.778	37.747	F	Control	23
30 F 1650	180722	5.893	42.739	F	1650	23
22 M 1650	180722	9.385	38.847	M	1650	23
13 F Control	180723	15.433	47.337	F	Control	24
27c F Control	180723	16.233	50.345	F	Control	24
19 F 1650	180723	18.929	46.14	F	1650	24
8 F 1650	180723	9.4	42.247	F	1650	24
19 M Control	180723	36.367	47.819	M	Control	24
13 M Control	180723	47.6	41.996	M	Control	24
19 M 1650	180723	18.067	43.107	M	1650	24
8 F Control	180723	28.103	43.125	F	Control	24
11 M 1650	180723	35.483	48.861	M	1650	24
21 F Control	180723	15.367	45.529	F	Control	24
27 M Control	180723	13.867	43.639	M	Control	24
21 M Control	180723	33.733	43.054	M	Control	24
21 F 1650	180723	12.793	44.964	F	1650	24
21 M 1650	180723	15.833	42.937	M	1650	24
35 M Control	180723	14.571	48.341	M	Control	24
11 M Control	180723	9.778	42.331	M	Control	24
19 F Control	180723	16.552	47.175	F	Control	24
8 M 1650	180723	27.6	37.49	M	1650	24
11 F Control	180723	13.862	44.66	F	Control	24
11 F 1650	180723	9.517	39.781	F	1650	24
5 F 1650	180723	7.679	42.989	F	1650	24
4 F Control	180723	15.367	43.942	F	Control	24
4 F 1650	180723	7.963	48.883	F	1650	24
9 M Control	180723	29.567	42.974	M	Control	24
27 F Control	180723	30.767	45.859	F	Control	24
27 M 1650	180723	20.7	46.377	M	1650	24
13 M 1650	180723	27.3	47.198	M	1650	24
27b F 1650	180723	16.867	45.327	F	1650	24
4 M 1650	180723	21.3	42.004	M	1650	24
15 M 1650	180723	13.586	49.606	M	1650	24
15 M Control	180723	9.433	44.206	M	Control	24
35 F Control	180723	22.138	47.712	F	Control	24
5 F Control	180723	3.64	44.095	F	Control	24
3 F 1650	180723	12.586	41.083	F	1650	24
35 F 1650	180723	16.724	38.304	F	1650	24
9 M 1650	180723	8.172	36.597	M	1650	24
27b M Control	180723	17.8	43.887	M	Control	24
35b M Control	180723	8.429	38.27	M	Control	24
5 M 1650	180723	9.296	46.515	M	1650	24
27 F 1650	180723	9.448	42.814	F	1650	24
26 F 1650	180723	7.179	43.341	F	1650	24
1 F 1650	180723	10.833	45.819	F	1650	24
10 F Control	180723	6.308	44.574	F	Control	24
30 F Control	180723	6.074	42.747	F	Control	24
1 M Control	180723	24.733	46.129	M	Control	24
15 F Control	180723	22	40.712	F	Control	24
26 M Control	180723	20.621	43.181	M	Control	24
9 F 1650	180723	9.533	44.035	F	1650	24
10 M Control	180723	8.586	43.907	M	Control	24
26 M 1650	180723	20.034	42.178	M	1650	24
9 F Control	180723	10.862	46.802	F	Control	24
30 M 1650	180723	13.138	46.087	M	1650	24
1 F Control	180723	8.536	39.767	F	Control	24
7 M Control	180723	14.633	41.159	M	Control	24
30 M Control	180723	15.333	45.967	M	Control	24
1 M 1650	180723	24.667	45.338	M	1650	24
10 M 1650	180723	22.867	43.492	M	1650	24
15 F 1650	180723	5.25	48.451	F	1650	24
22 M Control	180723	5.04	45.475	M	Control	24
26 F Control	180723	5.444	45.886	F	Control	24
10b M 1650	180723	19.034	44.716	M	1650	24
18 M Control	180723	16.267	45.13	M	Control	24
4 M Control	180723	13.267	45.22	M	Control	24
5 M Control	180723	9.276	36.712	M	Control	24
7 F Control	180723	6.333	39.029	F	Control	24
10 F 1650	180723	9.071	40.247	F	1650	24
18 F 1650	180723	8	45.633	F	1650	24
7 M 1650	180723	5.4	44.73	M	1650	24
30 F 1650	180723	5.308	38.114	F	1650	24
22 M 1650	180723	4	44.858	M	1650	24
18 F Control	180723	6.192	41.665	F	Control	24
18 F 1650	180724	10.115	39.773	F	1650	25
18 F Control	180724	6.808	42.141	F	Control	25
7 M 1650	180724	5.519	46.29	M	1650	25
30 F 1650	180724	5.63	42.362	F	1650	25
22 M 1650	180724	6.483	42.57	M	1650	25
7 F Control	180724	6.821	39.935	F	Control	25
10 F 1650	180724	11.179	42.604	F	1650	25
5 M Control	180724	8.733	43.361	M	Control	25
4 M Control	180724	11.367	47.879	M	Control	25
18 M Control	180724	18.448	44.766	M	Control	25
10b M 1650	180724	19.1	47.649	M	1650	25
15 F 1650	180724	5.038	48.939	F	1650	25
1 F Control	180724	9.036	43.949	F	Control	25
22 M Control	180724	5.393	48.18	M	Control	25
1 M 1650	180724	23.621	46.557	M	1650	25
10 M Control	180724	8.533	44.839	M	Control	25
9 F 1650	180724	9.036	47.835	F	1650	25
15 F Control	180724	18.276	42.866	F	Control	25
26 F Control	180724	5.679	45.6	F	Control	25
26 M Control	180724	24.233	42.927	M	Control	25
30 M 1650	180724	16.567	46.426	M	1650	25
7 M Control	180724	18.267	44.474	M	Control	25
9 F Control	180724	12.857	47.924	F	Control	25
26 M 1650	180724	18.828	45.707	M	1650	25
10 M 1650	180724	25.552	46.775	M	1650	25
1 M Control	180724	30.467	44.007	M	Control	25
30 M Control	180724	18.9	47.099	M	Control	25
1 F 1650	180724	11.207	48.109	F	1650	25
10 F Control	180724	7.2	44.024	F	Control	25
26 F 1650	180724	5.5	43.645	F	1650	25
30 F Control	180724	7.69	43.242	F	Control	25
5 M 1650	180724	10.75	43.606	M	1650	25
27 F 1650	180724	11.1	35.849	F	1650	25
9 M 1650	180724	11.7	45.55	M	1650	25
35 F 1650	180724	14.536	44.308	F	1650	25
9 M Control	180724	27.467	43.923	M	Control	25
35b M Control	180724	9.286	40.17	M	Control	25
15 M Control	180724	9.448	44.442	M	Control	25
27 F Control	180724	35.143	44.122	F	Control	25
27b F 1650	180724	30.9	40.212	F	1650	25
35 F Control	180724	22.9	47.511	F	Control	25
27 M 1650	180724	23.581	44.394	M	1650	25
27b M Control	180724	16.138	45.922	M	Control	25
3 F 1650	180724	16.172	44.329	F	1650	25
5 F Control	180724	4.481	43.393	F	Control	25
4 M 1650	180724	24.967	44.804	M	1650	25
15 M 1650	180724	16.233	47.798	M	1650	25
13 M 1650	180724	33.433	46.331	M	1650	25
4 F 1650	180724	7.897	48.932	F	1650	25
5 F 1650	180724	8.621	46.828	F	1650	25
4 F Control	180724	13.857	42.168	F	Control	25
11 F Control	180724	10.724	41.438	F	Control	25
8 M 1650	180724	30.2	36.281	M	1650	25
11 F 1650	180724	7.517	42.472	F	1650	25
35 M Control	180724	14.033	49.439	M	Control	25
11 M Control	180724	13.267	39.403	M	Control	25
27 M Control	180724	14.667	43.185	M	Control	25
21 F Control	180724	17.467	44.992	F	Control	25
19 F Control	180724	17.833	48.26	F	Control	25
21 F 1650	180724	15.3	42.002	F	1650	25
19 M 1650	180724	20.1	42.847	M	1650	25
8 F Control	180724	38.5	41.993	F	Control	25
21 M 1650	180724	20.4	42.742	M	1650	25
11 M 1650	180724	38.3	49.437	M	1650	25
19 M Control	180724	36.167	45.869	M	Control	25
13 M Control	180724	55.633	40.512	M	Control	25
21 M Control	180724	48.033	43.133	M	Control	25
8 F 1650	180724	7.267	43.753	F	1650	25
19 F 1650	180724	16.345	47.786	F	1650	25
27c F Control	180724	25.759	47.026	F	Control	25
13 F Control	180724	20.633	44.814	F	Control	25
7 M 1650	180725	5.269	39.556	M	1650	26
18 F Control	180725	8.414	40.211	F	Control	26
30 F 1650	180725	7.429	42.342	F	1650	26
7 F Control	180725	6.033	40.336	F	Control	26
18 F 1650	180725	9.733	46.373	F	1650	26
10 F 1650	180725	11	43.919	F	1650	26
4 M Control	180725	13.286	46.089	M	Control	26
22 M 1650	180725	8.111	46.863	M	1650	26
5 M Control	180725	9.767	44.359	M	Control	26
10b M 1650	180725	22.7	45.136	M	1650	26
18 M Control	180725	18.333	44.416	M	Control	26
26 F Control	180725	7.08	46.405	F	Control	26
1 F Control	180725	10.31	44.147	F	Control	26
10 M Control	180725	9.679	41.471	M	Control	26
15 F 1650	180725	6.423	48.21	F	1650	26
22 M Control	180725	6.138	47.995	M	Control	26
9 F Control	180725	20.483	41.732	F	Control	26
26 M Control	180725	22.133	45.653	M	Control	26
30 M 1650	180725	15.7	48.854	M	1650	26
7 M Control	180725	20.967	43.486	M	Control	26
9 F 1650	180725	14.1	45.565	F	1650	26
15 F Control	180725	27.533	43.043	F	Control	26
30 M Control	180725	21.367	42.784	M	Control	26
26 M 1650	180725	25.7	44.691	M	1650	26
1 M 1650	180725	27.367	46.376	M	1650	26
1 M Control	180725	24.655	48.589	M	Control	26
10 M 1650	180725	29.5	47.952	M	1650	26
1 F 1650	180725	14.214	43.9	F	1650	26
10 F Control	180725	8.862	46.351	F	Control	26
30 F Control	180725	8.571	43.424	F	Control	26
26 F 1650	180725	7.6	42.906	F	1650	26
35b M Control	180725	8.483	40.703	M	Control	26
15 M Control	180725	8.862	44.356	M	Control	26
9 M Control	180725	25.1	39.409	M	Control	26
35 F 1650	180725	13.033	46.642	F	1650	26
3 F 1650	180725	19.3	41.269	F	1650	26
5 M 1650	180725	13.667	44	M	1650	26
9 M 1650	180725	15.833	42.437	M	1650	26
27b F 1650	180725	26.433	36.465	F	1650	26
35 F Control	180725	25.931	49.081	F	Control	26
27 F 1650	180725	12.867	40.265	F	1650	26
27 M 1650	180725	22.586	45.596	M	1650	26
27b M Control	180725	15.483	45.353	M	Control	26
13 M 1650	180725	26.367	49.814	M	1650	26
4 M 1650	180725	23.379	43.12	M	1650	26
15 M 1650	180725	22.7	45.927	M	1650	26
27 F Control	180725	32.767	45.273	F	Control	26
5 F 1650	180725	8.75	44.159	F	1650	26
5 F Control	180725	7.407	43.365	F	Control	26
4 F 1650	180725	8.714	51.311	F	1650	26
4 F Control	180725	13.321	44.826	F	Control	26
11 F 1650	180725	7.103	41.754	F	1650	26
11 F Control	180725	15	42.139	F	Control	26
21 M 1650	180725	16.448	46.077	M	1650	26
27 M Control	180725	16.2	43.668	M	Control	26
11 M Control	180725	11.6	39.976	M	Control	26
21 F 1650	180725	19.867	43.752	F	1650	26
8 F Control	180725	30	43.607	F	Control	26
21 F Control	180725	20.467	46.015	F	Control	26
21 M Control	180725	48.586	38.66	M	Control	26
35 M Control	180725	13.103	50.341	M	Control	26
19 M 1650	180725	17.333	43.493	M	1650	26
8 M 1650	180725	31.276	42.954	M	1650	26
19 F Control	180725	17.7	49.144	F	Control	26
11 M 1650	180725	46.857	46.854	M	1650	26
13 M Control	180725	52.5	40.735	M	Control	26
19 M Control	180725	27.767	48.815	M	Control	26
8 F 1650	180725	8.357	41.907	F	1650	26
19 F 1650	180725	17.379	48.591	F	1650	26
13 F Control	180725	15.833	45.959	F	Control	26
27c F Control	180725	21.233	48.327	F	Control	26
7 M 1650	180726	4.8	46.779	M	1650	27
22 M 1650	180726	7.909	42.283	M	1650	27
7 F Control	180726	7.429	41.918	F	Control	27
18 F 1650	180726	6.462	39.443	F	1650	27
18 F Control	180726	6.286	42.418	F	Control	27
30 F 1650	180726	7.833	37.402	F	1650	27
5 M Control	180726	10.733	42.348	M	Control	27
10 F 1650	180726	11.833	45.314	F	1650	27
4 M Control	180726	14.8	46.788	M	Control	27
10b M 1650	180726	17.069	47.193	M	1650	27
18 M Control	180726	19.767	45.046	M	Control	27
9 F 1650	180726	11.448	46.56	F	1650	27
26 F Control	180726	8	47.107	F	Control	27
15 F 1650	180726	6.44	46.515	F	1650	27
1 F Control	180726	14.214	44.362	F	Control	27
10 M 1650	180726	32.586	46.909	M	1650	27
22 M Control	180726	6.333	47.114	M	Control	27
9 F Control	180726	18	43.414	F	Control	27
15 F Control	180726	21.367	41.937	F	Control	27
10 M Control	180726	8.3	41.961	M	Control	27
26 M Control	180726	20.267	42.757	M	Control	27
30 M 1650	180726	12.5	49.637	M	1650	27
7 M Control	180726	21.467	46.024	M	Control	27
30 M Control	180726	19.241	46.037	M	Control	27
1 M Control	180726	29.233	47.106	M	Control	27
26 M 1650	180726	22.069	44.46	M	1650	27
1 M 1650	180726	21.033	47.21	M	1650	27
30 F Control	180726	8.444	48.421	F	Control	27
10 F Control	180726	9.536	44.881	F	Control	27
26 F 1650	180726	10.7	43.818	F	1650	27
1 F 1650	180726	13.033	44.257	F	1650	27
9 M Control	180726	30.444	42.763	M	Control	27
35 F 1650	180726	15.667	41.682	F	1650	27
9 M 1650	180726	13.7	44.985	M	1650	27
5 M 1650	180726	10.433	45.809	M	1650	27
3 F 1650	180726	19.7	45.425	F	1650	27
27b M Control	180726	17.241	44.937	M	Control	27
35b M Control	180726	7.148	42.5	M	Control	27
35 F Control	180726	26.931	48.194	F	Control	27
15 M Control	180726	8.233	46.646	M	Control	27
27 F 1650	180726	19.433	39.445	F	1650	27
15 M 1650	180726	21.034	46.242	M	1650	27
4 M 1650	180726	24.034	44.549	M	1650	27
27 M 1650	180726	19.633	44.008	M	1650	27
27b F 1650	180726	27.267	39.129	F	1650	27
13 M 1650	180726	31.8	47.952	M	1650	27
27 F Control	180726	26.767	45.908	F	Control	27
5 F Control	180726	7.679	41.449	F	Control	27
4 F 1650	180726	9.296	49.038	F	1650	27
5 F 1650	180726	8.548	43.664	F	1650	27
4 F Control	180726	13.633	44.39	F	Control	27
11 F 1650	180726	9.133	43.364	F	1650	27
21 M 1650	180726	19.862	43.117	M	1650	27
13 M Control	180726	58.069	38.659	M	Control	27
19 F Control	180726	21.286	43.783	F	Control	27
27 M Control	180726	18.933	37.468	M	Control	27
35 M Control	180726	11.345	49.162	M	Control	27
8 M 1650	180726	31.138	38.263	M	1650	27
11 F Control	180726	15.621	43.845	F	Control	27
11 M 1650	180726	32.143	50.445	M	1650	27
11 M Control	180726	10.867	40.718	M	Control	27
21 F 1650	180726	20.867	45.638	F	1650	27
19 M 1650	180726	14.483	47.24	M	1650	27
21 F Control	180726	21.6	46.154	F	Control	27
21 M Control	180726	43.367	41.095	M	Control	27
8 F Control	180726	27.967	45.865	F	Control	27
19 M Control	180726	32.1	48.654	M	Control	27
8 F 1650	180726	8.929	41.283	F	1650	27
19 F 1650	180726	15.571	48.76	F	1650	27
13 F Control	180726	13.8	47.94	F	Control	27
27c F Control	180726	32.552	44.202	F	Control	27
7 M 1650	180727	4.846	46.333	M	1650	28
30 F 1650	180727	7.633	37.014	F	1650	28
22 M 1650	180727	7.692	44.848	M	1650	28
18 F Control	180727	6.724	47.863	F	Control	28
18 F 1650	180727	12.357	46.407	F	1650	28
10 F 1650	180727	11.5	42.979	F	1650	28
7 F Control	180727	5.821	39.302	F	Control	28
5 M Control	180727	11.433	44.634	M	Control	28
4 M Control	180727	12.9	48.162	M	Control	28
10b M 1650	180727	15.103	49.472	M	1650	28
18 M Control	180727	19.7	45.791	M	Control	28
15 F 1650	180727	6	50.731	F	1650	28
9 F Control	180727	17.367	43.685	F	Control	28
26 F Control	180727	8.519	46.637	F	Control	28
22 M Control	180727	8.571	47.043	M	Control	28
9 F 1650	180727	15.533	46.457	F	1650	28
1 M 1650	180727	30.615	44.085	M	1650	28
10 M Control	180727	8.1	45.115	M	Control	28
1 F Control	180727	14	42.269	F	Control	28
15 F Control	180727	27.6	44.208	F	Control	28
30 M 1650	180727	16.633	48.16	M	1650	28
26 M Control	180727	22.033	44.349	M	Control	28
30 M Control	180727	24.138	46.543	M	Control	28
7 M Control	180727	29.867	42.942	M	Control	28
26 M 1650	180727	18.5	42.772	M	1650	28
10 M 1650	180727	36.567	47.211	M	1650	28
1 M Control	180727	30.533	45.333	M	Control	28
10 F Control	180727	8.607	46.757	F	Control	28
30 F Control	180727	7.148	45.96	F	Control	28
1 F 1650	180727	13.138	43.373	F	1650	28
26 F 1650	180727	9.5	43.486	F	1650	28
27 F 1650	180727	18.179	44.387	F	1650	28
35 F 1650	180727	15.433	39.892	F	1650	28
15 M Control	180727	10.241	44.668	M	Control	28
35b M Control	180727	7.207	43.191	M	Control	28
27 M 1650	180727	24.2	40.386	M	1650	28
27b M Control	180727	16.567	47.911	M	Control	28
3 F 1650	180727	20.31	43.113	F	1650	28
5 M 1650	180727	12.828	42.648	M	1650	28
35 F Control	180727	22.3	48.501	F	Control	28
9 M Control	180727	29.793	44.841	M	Control	28
9 M 1650	180727	15.067	44.562	M	1650	28
15 M 1650	180727	20.379	47.18	M	1650	28
4 M 1650	180727	22.267	44.482	M	1650	28
27b F 1650	180727	23.133	42.067	F	1650	28
13 M 1650	180727	33.862	48.837	M	1650	28
27 F Control	180727	31.9	43.029	F	Control	28
5 F Control	180727	8.593	44.576	F	Control	28
5 F 1650	180727	8.367	47.208	F	1650	28
4 F 1650	180727	10.966	50.031	F	1650	28
4 F Control	180727	14.8	43.429	F	Control	28
8 M 1650	180727	38	41.188	M	1650	28
11 F 1650	180727	7.679	44.481	F	1650	28
11 M Control	180727	9.517	44.435	M	Control	28
27 M Control	180727	17.7	38.27	M	Control	28
19 F Control	180727	20.467	43.233	F	Control	28
21 M 1650	180727	16.207	43.362	M	1650	28
11 F Control	180727	19.367	43.785	F	Control	28
11 M 1650	180727	37.2	47.6	M	1650	28
13 M Control	180727	68.828	37.094	M	Control	28
21 F Control	180727	21.7	45.02	F	Control	28
35 M Control	180727	14.893	50.579	M	Control	28
8 F Control	180727	29.1	42.903	F	Control	28
21 F 1650	180727	21.5	45.947	F	1650	28
19 M 1650	180727	19.1	44.687	M	1650	28
21 M Control	180727	44.367	41.166	M	Control	28
19 M Control	180727	34.6	47.764	M	Control	28
8 F 1650	180727	6.926	44.822	F	1650	28
13 F Control	180727	13.897	48.079	F	Control	28
19 F 1650	180727	17.893	44.114	F	1650	28
27c F Control	180727	29.2	46.352	F	Control	28
7 M 1650	180728	4.115	45.3	M	1650	29
22 M 1650	180728	6.609	47.36	M	1650	29
30 F 1650	180728	8.69	38.654	F	1650	29
18 F 1650	180728	11.222	47.525	F	1650	29
18 F Control	180728	9.143	47.703	F	Control	29
7 F Control	180728	5.407	45.392	F	Control	29
5 M Control	180728	10.6	44.648	M	Control	29
10 F 1650	180728	11.69	45.586	F	1650	29
10b M 1650	180728	14.567	47.538	M	1650	29
4 M Control	180728	16.517	46.897	M	Control	29
18 M Control	180728	22.233	43.004	M	Control	29
[truncated: 131 more rows]

## Sheet: Fixed Interval Cum Response S30
Subject	Data	Cum	Sex	TX
1 F 1650	575	1	F	1650
1 F 1650	911	2	F	1650
1 F 1650	946	3	F	1650
1 F 1650	995	4	F	1650
1 F 1650	1061	5	F	1650
1 F 1650	1260	6	F	1650
1 F 1650	1346	7	F	1650
1 F 1650	1470	8	F	1650
1 F 1650	1737	9	F	1650
1 F 1650	1746	10	F	1650
1 F 1650	1781	11	F	1650
1 F 1650	1907	12	F	1650
1 F 1650	1952	13	F	1650
1 F 1650	1955	14	F	1650
1 F 1650	1968	15	F	1650
1 F 1650	1982	16	F	1650
1 F 1650	2008	17	F	1650
1 F 1650	2126	18	F	1650
1 F 1650	2162	19	F	1650
1 F 1650	2184	20	F	1650
1 F 1650	2455	21	F	1650
1 F 1650	2494	22	F	1650
1 F 1650	2646	23	F	1650
1 F 1650	2719	24	F	1650
1 F 1650	2752	25	F	1650
1 F 1650	2756	26	F	1650
1 F 1650	2771	27	F	1650
1 F 1650	2785	28	F	1650
1 F 1650	2916	29	F	1650
1 F 1650	2922	30	F	1650
1 F 1650	2962	31	F	1650
1 F 1650	2973	32	F	1650
1 F 1650	2996	33	F	1650
1 F 1650	3002	34	F	1650
1 F 1650	3065	35	F	1650
1 F 1650	3166	36	F	1650
1 F 1650	3198	37	F	1650
1 F 1650	3338	38	F	1650
1 F 1650	3394	39	F	1650
1 F 1650	3395	40	F	1650
1 F 1650	3447	41	F	1650
1 F 1650	3461	42	F	1650
1 F 1650	3465	43	F	1650
1 F 1650	3479	44	F	1650
1 F 1650	3496	45	F	1650
1 F 1650	3503	46	F	1650
1 F 1650	3534	47	F	1650
1 F 1650	3538	48	F	1650
1 F 1650	3564	49	F	1650
1 F 1650	3566	50	F	1650
1 F 1650	3591	51	F	1650
1 F 1650	3656	52	F	1650
1 F 1650	3731	53	F	1650
1 F 1650	3745	54	F	1650
1 F 1650	3776	55	F	1650
1 F 1650	3783	56	F	1650
1 F 1650	3802	57	F	1650
1 F 1650	3821	58	F	1650
1 F 1650	3862	59	F	1650
1 F 1650	3898	60	F	1650
1 F 1650	3904	61	F	1650
1 F 1650	3906	62	F	1650
1 F 1650	3915	63	F	1650
1 F 1650	3931	64	F	1650
1 F 1650	3950	65	F	1650
1 F 1650	3973	66	F	1650
1 F 1650	3994	67	F	1650
1 F 1650	4017	68	F	1650
1 F 1650	4027	69	F	1650
1 F 1650	4032	70	F	1650
1 F 1650	4046	71	F	1650
1 F 1650	4054	72	F	1650
1 F 1650	4058	73	F	1650
1 F 1650	4068	74	F	1650
1 F 1650	4088	75	F	1650
1 F 1650	4112	76	F	1650
1 F 1650	4121	77	F	1650
1 F 1650	4147	78	F	1650
1 F 1650	4150	79	F	1650
1 F 1650	4196	80	F	1650
1 F 1650	4213	81	F	1650
1 F 1650	4227	82	F	1650
1 F 1650	4232	83	F	1650
1 F 1650	4260	84	F	1650
1 F 1650	4270	85	F	1650
1 F 1650	4293	86	F	1650
1 F 1650	4335	87	F	1650
1 F 1650	4380	88	F	1650
1 F 1650	4414	89	F	1650
1 F 1650	4426	90	F	1650
1 F 1650	4431	91	F	1650
1 F 1650	4443	92	F	1650
1 F 1650	4459	93	F	1650
1 F 1650	4461	94	F	1650
1 F 1650	4465	95	F	1650
1 F 1650	4465	96	F	1650
1 F 1650	4472	97	F	1650
1 F 1650	4487	98	F	1650
1 F 1650	4494	99	F	1650
1 F 1650	4495	100	F	1650
1 F 1650	4501	101	F	1650
1 F 1650	4507	102	F	1650
1 F 1650	4508	103	F	1650
1 F 1650	4516	104	F	1650
1 F 1650	4522	105	F	1650
1 F 1650	4525	106	F	1650
1 F 1650	4528	107	F	1650
1 F 1650	4540	108	F	1650
1 F 1650	4540	109	F	1650
1 F 1650	4546	110	F	1650
1 F 1650	4548	111	F	1650
1 F 1650	4555	112	F	1650
1 F 1650	4561	113	F	1650
1 F 1650	4562	114	F	1650
1 F 1650	4581	115	F	1650
1 F 1650	4583	116	F	1650
1 F 1650	4586	117	F	1650
1 F 1650	4591	118	F	1650
1 F 1650	4599	119	F	1650
1 F 1650	4601	120	F	1650
1 F 1650	4601	121	F	1650
1 F 1650	4621	122	F	1650
1 F 1650	4623	123	F	1650
1 F 1650	4623	124	F	1650
1 F 1650	4625	125	F	1650
1 F 1650	4633	126	F	1650
1 F 1650	4638	127	F	1650
1 F 1650	4643	128	F	1650
1 F 1650	4651	129	F	1650
1 F 1650	4661	130	F	1650
1 F 1650	4661	131	F	1650
1 F 1650	4668	132	F	1650
1 F 1650	4671	133	F	1650
1 F 1650	4684	134	F	1650
1 F 1650	4694	135	F	1650
1 F 1650	4712	136	F	1650
1 F 1650	4717	137	F	1650
1 F 1650	4726	138	F	1650
1 F 1650	4729	139	F	1650
1 F 1650	4736	140	F	1650
1 F 1650	4750	141	F	1650
1 F 1650	4759	142	F	1650
1 F 1650	4765	143	F	1650
1 F 1650	4794	144	F	1650
1 F 1650	4798	145	F	1650
1 F 1650	4803	146	F	1650
1 F 1650	4833	147	F	1650
1 F 1650	4841	148	F	1650
1 F 1650	4845	149	F	1650
1 F 1650	4849	150	F	1650
1 F 1650	4862	151	F	1650
1 F 1650	4864	152	F	1650
1 F 1650	4873	153	F	1650
1 F 1650	4876	154	F	1650
1 F 1650	4886	155	F	1650
1 F 1650	4892	156	F	1650
1 F 1650	4900	157	F	1650
1 F 1650	4912	158	F	1650
1 F 1650	4919	159	F	1650
1 F 1650	4921	160	F	1650
1 F 1650	4942	161	F	1650
1 F 1650	4953	162	F	1650
1 F 1650	4953	163	F	1650
1 F 1650	4964	164	F	1650
1 F 1650	4969	165	F	1650
1 F 1650	4978	166	F	1650
1 F 1650	4985	167	F	1650
1 F 1650	4985	168	F	1650
1 F 1650	4988	169	F	1650
1 F 1650	4990	170	F	1650
1 F 1650	5003	171	F	1650
1 F 1650	5007	172	F	1650
1 F 1650	5010	173	F	1650
1 F 1650	5014	174	F	1650
1 F 1650	5020	175	F	1650
1 F 1650	5023	176	F	1650
1 F 1650	5027	177	F	1650
1 F 1650	5041	178	F	1650
1 F 1650	5044	179	F	1650
1 F 1650	5048	180	F	1650
1 F 1650	5051	181	F	1650
1 F 1650	5053	182	F	1650
1 F 1650	5056	183	F	1650
1 F 1650	5058	184	F	1650
1 F 1650	5060	185	F	1650
1 F 1650	5062	186	F	1650
1 F 1650	5070	187	F	1650
1 F 1650	5072	188	F	1650
1 F 1650	5086	189	F	1650
1 F 1650	5090	190	F	1650
1 F 1650	5099	191	F	1650
1 F 1650	5105	192	F	1650
1 F 1650	5108	193	F	1650
1 F 1650	5113	194	F	1650
1 F 1650	5148	195	F	1650
1 F 1650	5151	196	F	1650
1 F 1650	5165	197	F	1650
1 F 1650	5171	198	F	1650
1 F 1650	5175	199	F	1650
1 F 1650	5176	200	F	1650
1 F 1650	5178	201	F	1650
1 F 1650	5187	202	F	1650
1 F 1650	5187	203	F	1650
1 F 1650	5196	204	F	1650
1 F 1650	5202	205	F	1650
1 F 1650	5211	206	F	1650
1 F 1650	5222	207	F	1650
1 F 1650	5223	208	F	1650
1 F 1650	5228	209	F	1650
1 F 1650	5231	210	F	1650
1 F 1650	5235	211	F	1650
1 F 1650	5251	212	F	1650
1 F 1650	5251	213	F	1650
1 F 1650	5253	214	F	1650
1 F 1650	5256	215	F	1650
1 F 1650	5256	216	F	1650
1 F 1650	5259	217	F	1650
1 F 1650	5263	218	F	1650
1 F 1650	5275	219	F	1650
1 F 1650	5283	220	F	1650
1 F 1650	5284	221	F	1650
1 F 1650	5285	222	F	1650
1 F 1650	5292	223	F	1650
1 F 1650	5295	224	F	1650
1 F 1650	5301	225	F	1650
1 F 1650	5302	226	F	1650
1 F 1650	5306	227	F	1650
1 F 1650	5317	228	F	1650
1 F 1650	5318	229	F	1650
1 F 1650	5322	230	F	1650
1 F 1650	5325	231	F	1650
1 F 1650	5334	232	F	1650
1 F 1650	5349	233	F	1650
1 F 1650	5353	234	F	1650
1 F 1650	5353	235	F	1650
1 F 1650	5360	236	F	1650
1 F 1650	5363	237	F	1650
1 F 1650	5364	238	F	1650
1 F 1650	5369	239	F	1650
1 F 1650	5374	240	F	1650
1 F 1650	5377	241	F	1650
1 F 1650	5380	242	F	1650
1 F 1650	5381	243	F	1650
1 F 1650	5402	244	F	1650
1 F 1650	5406	245	F	1650
1 F 1650	5410	246	F	1650
1 F 1650	5415	247	F	1650
1 F 1650	5427	248	F	1650
1 F 1650	5445	249	F	1650
1 F 1650	5449	250	F	1650
1 F 1650	5470	251	F	1650
1 F 1650	5473	252	F	1650
1 F 1650	5477	253	F	1650
1 F 1650	5485	254	F	1650
1 F 1650	5486	255	F	1650
1 F 1650	5487	256	F	1650
1 F 1650	5491	257	F	1650
1 F 1650	5492	258	F	1650
1 F 1650	5494	259	F	1650
1 F 1650	5502	260	F	1650
1 F 1650	5515	261	F	1650
1 F 1650	5519	262	F	1650
1 F 1650	5520	263	F	1650
1 F 1650	5522	264	F	1650
1 F 1650	5523	265	F	1650
1 F 1650	5526	266	F	1650
1 F 1650	5534	267	F	1650
1 F 1650	5536	268	F	1650
1 F 1650	5538	269	F	1650
1 F 1650	5538	270	F	1650
1 F 1650	5542	271	F	1650
1 F 1650	5545	272	F	1650
1 F 1650	5559	273	F	1650
1 F 1650	5563	274	F	1650
1 F 1650	5573	275	F	1650
1 F 1650	5576	276	F	1650
1 F 1650	5577	277	F	1650
1 F 1650	5579	278	F	1650
1 F 1650	5583	279	F	1650
1 F 1650	5589	280	F	1650
1 F 1650	5597	281	F	1650
1 F 1650	5601	282	F	1650
1 F 1650	5606	283	F	1650
1 F 1650	5608	284	F	1650
1 F 1650	5609	285	F	1650
1 F 1650	5611	286	F	1650
1 F 1650	5617	287	F	1650
1 F 1650	5627	288	F	1650
1 F 1650	5628	289	F	1650
1 F 1650	5632	290	F	1650
1 F 1650	5635	291	F	1650
1 F 1650	5638	292	F	1650
1 F 1650	5646	293	F	1650
1 F 1650	5650	294	F	1650
1 F 1650	5654	295	F	1650
1 F 1650	5655	296	F	1650
1 F 1650	5655	297	F	1650
1 F 1650	5656	298	F	1650
1 F 1650	5657	299	F	1650
1 F 1650	5664	300	F	1650
1 F 1650	5675	301	F	1650
1 F 1650	5680	302	F	1650
1 F 1650	5681	303	F	1650
1 F 1650	5685	304	F	1650
1 F 1650	5686	305	F	1650
1 F 1650	5696	306	F	1650
1 F 1650	5698	307	F	1650
1 F 1650	5701	308	F	1650
1 F 1650	5714	309	F	1650
1 F 1650	5722	310	F	1650
1 F 1650	5727	311	F	1650
1 F 1650	5737	312	F	1650
1 F 1650	5744	313	F	1650
1 F 1650	5748	314	F	1650
1 F 1650	5748	315	F	1650
1 F 1650	5748	316	F	1650
1 F 1650	5752	317	F	1650
1 F 1650	5757	318	F	1650
1 F 1650	5759	319	F	1650
1 F 1650	5759	320	F	1650
1 F 1650	5761	321	F	1650
1 F 1650	5762	322	F	1650
1 F 1650	5770	323	F	1650
1 F 1650	5778	324	F	1650
1 F 1650	5778	325	F	1650
1 F 1650	5788	326	F	1650
1 F 1650	5791	327	F	1650
1 F 1650	5791	328	F	1650
1 F 1650	5798	329	F	1650
1 F 1650	5800	330	F	1650
1 F 1650	5811	331	F	1650
1 F 1650	5811	332	F	1650
1 F 1650	5817	333	F	1650
1 F 1650	5821	334	F	1650
1 F 1650	5829	335	F	1650
1 F 1650	5830	336	F	1650
1 F 1650	5831	337	F	1650
1 F 1650	5837	338	F	1650
1 F 1650	5838	339	F	1650
1 F 1650	5848	340	F	1650
1 F 1650	5869	341	F	1650
1 F 1650	5874	342	F	1650
1 F 1650	5875	343	F	1650
1 F 1650	5885	344	F	1650
1 F 1650	5888	345	F	1650
1 F 1650	5890	346	F	1650
1 F 1650	5890	347	F	1650
1 F 1650	5891	348	F	1650
1 F 1650	5892	349	F	1650
1 F 1650	5898	350	F	1650
1 F 1650	5909	351	F	1650
1 F 1650	5913	352	F	1650
1 F 1650	5914	353	F	1650
1 F 1650	5918	354	F	1650
1 F 1650	5920	355	F	1650
1 F 1650	5922	356	F	1650
1 F 1650	5927	357	F	1650
1 F 1650	5929	358	F	1650
1 F 1650	5930	359	F	1650
1 F 1650	5936	360	F	1650
1 F 1650	5938	361	F	1650
1 F 1650	5940	362	F	1650
1 F 1650	5954	363	F	1650
1 F 1650	5954	364	F	1650
1 F 1650	5956	365	F	1650
1 F 1650	5965	366	F	1650
1 F 1650	5966	367	F	1650
1 F 1650	5976	368	F	1650
1 F 1650	5978	369	F	1650
1 F 1650	5979	370	F	1650
1 F 1650	5980	371	F	1650
1 F 1650	5981	372	F	1650
1 F 1650	5988	373	F	1650
1 F 1650	5989	374	F	1650
1 F 1650	5996	375	F	1650
1 F Control	71	1	F	Control
1 F Control	83	2	F	Control
1 F Control	105	3	F	Control
1 F Control	134	4	F	Control
1 F Control	165	5	F	Control
1 F Control	294	6	F	Control
1 F Control	482	7	F	Control
1 F Control	609	8	F	Control
1 F Control	686	9	F	Control
1 F Control	691	10	F	Control
1 F Control	732	11	F	Control
1 F Control	762	12	F	Control
1 F Control	776	13	F	Control
1 F Control	840	14	F	Control
1 F Control	925	15	F	Control
1 F Control	989	16	F	Control
1 F Control	1312	17	F	Control
1 F Control	1330	18	F	Control
1 F Control	1341	19	F	Control
1 F Control	1370	20	F	Control
1 F Control	1428	21	F	Control
1 F Control	1469	22	F	Control
1 F Control	1526	23	F	Control
1 F Control	1621	24	F	Control
1 F Control	1647	25	F	Control
1 F Control	1661	26	F	Control
1 F Control	1697	27	F	Control
1 F Control	1947	28	F	Control
1 F Control	1998	29	F	Control
1 F Control	2035	30	F	Control
1 F Control	2075	31	F	Control
1 F Control	2274	32	F	Control
1 F Control	2325	33	F	Control
1 F Control	2393	34	F	Control
1 F Control	2404	35	F	Control
1 F Control	2406	36	F	Control
1 F Control	2431	37	F	Control
1 F Control	2479	38	F	Control
1 F Control	2480	39	F	Control
1 F Control	2525	40	F	Control
1 F Control	2544	41	F	Control
1 F Control	2677	42	F	Control
1 F Control	2710	43	F	Control
1 F Control	2716	44	F	Control
1 F Control	2725	45	F	Control
1 F Control	2797	46	F	Control
1 F Control	2835	47	F	Control
1 F Control	2847	48	F	Control
1 F Control	2887	49	F	Control
1 F Control	2920	50	F	Control
1 F Control	2931	51	F	Control
1 F Control	2948	52	F	Control
1 F Control	2950	53	F	Control
1 F Control	2964	54	F	Control
1 F Control	2974	55	F	Control
1 F Control	3021	56	F	Control
1 F Control	3035	57	F	Control
1 F Control	3049	58	F	Control
1 F Control	3078	59	F	Control
1 F Control	3095	60	F	Control
1 F Control	3410	61	F	Control
1 F Control	3457	62	F	Control
1 F Control	3507	63	F	Control
1 F Control	3531	64	F	Control
1 F Control	3580	65	F	Control
1 F Control	3614	66	F	Control
1 F Control	3657	67	F	Control
1 F Control	3665	68	F	Control
1 F Control	3706	69	F	Control
1 F Control	3721	70	F	Control
1 F Control	3752	71	F	Control
1 F Control	3763	72	F	Control
1 F Control	3811	73	F	Control
1 F Control	3845	74	F	Control
1 F Control	3878	75	F	Control
1 F Control	3880	76	F	Control
1 F Control	3973	77	F	Control
1 F Control	3979	78	F	Control
1 F Control	3982	79	F	Control
1 F Control	3990	80	F	Control
1 F Control	4000	81	F	Control
1 F Control	4098	82	F	Control
1 F Control	4139	83	F	Control
1 F Control	4172	84	F	Control
1 F Control	4223	85	F	Control
1 F Control	4226	86	F	Control
1 F Control	4228	87	F	Control
1 F Control	4263	88	F	Control
1 F Control	4270	89	F	Control
1 F Control	4278	90	F	Control
1 F Control	4300	91	F	Control
1 F Control	4319	92	F	Control
1 F Control	4326	93	F	Control
1 F Control	4358	94	F	Control
1 F Control	4371	95	F	Control
1 F Control	4389	96	F	Control
1 F Control	4390	97	F	Control
1 F Control	4419	98	F	Control
1 F Control	4425	99	F	Control
1 F Control	4426	100	F	Control
1 F Control	4443	101	F	Control
1 F Control	4447	102	F	Control
1 F Control	4469	103	F	Control
1 F Control	4471	104	F	Control
1 F Control	4492	105	F	Control
1 F Control	4494	106	F	Control
1 F Control	4536	107	F	Control
1 F Control	4541	108	F	Control
1 F Control	4544	109	F	Control
1 F Control	4544	110	F	Control
1 F Control	4551	111	F	Control
1 F Control	4557	112	F	Control
1 F Control	4573	113	F	Control
1 F Control	4590	114	F	Control
1 F Control	4590	115	F	Control
1 F Control	4598	116	F	Control
1 F Control	4601	117	F	Control
1 F Control	4614	118	F	Control
1 F Control	4632	119	F	Control
1 F Control	4633	120	F	Control
1 F Control	4635	121	F	Control
1 F Control	4637	122	F	Control
1 F Control	4641	123	F	Control
1 F Control	4643	124	F	Control
1 F Control	4661	125	F	Control
1 F Control	4669	126	F	Control
1 F Control	4669	127	F	Control
1 F Control	4684	128	F	Control
1 F Control	4684	129	F	Control
1 F Control	4697	130	F	Control
1 F Control	4722	131	F	Control
1 F Control	4731	132	F	Control
1 F Control	4732	133	F	Control
1 F Control	4733	134	F	Control
1 F Control	4737	135	F	Control
1 F Control	4740	136	F	Control
1 F Control	4749	137	F	Control
1 F Control	4756	138	F	Control
1 F Control	4768	139	F	Control
1 F Control	4775	140	F	Control
1 F Control	4825	141	F	Control
1 F Control	4826	142	F	Control
1 F Control	4826	143	F	Control
1 F Control	4830	144	F	Control
1 F Control	4831	145	F	Control
1 F Control	4837	146	F	Control
1 F Control	4840	147	F	Control
1 F Control	4844	148	F	Control
1 F Control	4844	149	F	Control
1 F Control	4853	150	F	Control
1 F Control	4868	151	F	Control
1 F Control	4876	152	F	Control
1 F Control	4879	153	F	Control
1 F Control	4884	154	F	Control
1 F Control	4889	155	F	Control
1 F Control	4906	156	F	Control
1 F Control	4906	157	F	Control
1 F Control	4906	158	F	Control
1 F Control	4906	159	F	Control
1 F Control	4909	160	F	Control
1 F Control	4917	161	F	Control
1 F Control	4920	162	F	Control
1 F Control	4923	163	F	Control
1 F Control	4927	164	F	Control
1 F Control	4936	165	F	Control
1 F Control	4948	166	F	Control
1 F Control	4957	167	F	Control
1 F Control	4960	168	F	Control
1 F Control	4961	169	F	Control
1 F Control	4978	170	F	Control
1 F Control	4980	171	F	Control
1 F Control	4984	172	F	Control
1 F Control	4990	173	F	Control
1 F Control	5006	174	F	Control
1 F Control	5009	175	F	Control
1 F Control	5009	176	F	Control
1 F Control	5015	177	F	Control
1 F Control	5017	178	F	Control
1 F Control	5020	179	F	Control
1 F Control	5034	180	F	Control
1 F Control	5036	181	F	Control
1 F Control	5040	182	F	Control
1 F Control	5048	183	F	Control
1 F Control	5051	184	F	Control
1 F Control	5051	185	F	Control
1 F Control	5054	186	F	Control
1 F Control	5056	187	F	Control
1 F Control	5067	188	F	Control
1 F Control	5079	189	F	Control
1 F Control	5091	190	F	Control
1 F Control	5092	191	F	Control
1 F Control	5094	192	F	Control
1 F Control	5101	193	F	Control
1 F Control	5106	194	F	Control
1 F Control	5121	195	F	Control
1 F Control	5131	196	F	Control
1 F Control	5134	197	F	Control
1 F Control	5134	198	F	Control
1 F Control	5136	199	F	Control
1 F Control	5138	200	F	Control
1 F Control	5150	201	F	Control
1 F Control	5151	202	F	Control
1 F Control	5171	203	F	Control
1 F Control	5174	204	F	Control
1 F Control	5176	205	F	Control
1 F Control	5191	206	F	Control
1 F Control	5192	207	F	Control
1 F Control	5192	208	F	Control
1 F Control	5202	209	F	Control
1 F Control	5202	210	F	Control
1 F Control	5204	211	F	Control
1 F Control	5206	212	F	Control
1 F Control	5207	213	F	Control
1 F Control	5217	214	F	Control
1 F Control	5232	215	F	Control
1 F Control	5235	216	F	Control
1 F Control	5239	217	F	Control
1 F Control	5240	218	F	Control
1 F Control	5247	219	F	Control
1 F Control	5262	220	F	Control
1 F Control	5264	221	F	Control
1 F Control	5270	222	F	Control
1 F Control	5281	223	F	Control
1 F Control	5282	224	F	Control
1 F Control	5298	225	F	Control
1 F Control	5319	226	F	Control
1 F Control	5321	227	F	Control
1 F Control	5322	228	F	Control
1 F Control	5322	229	F	Control
1 F Control	5325	230	F	Control
1 F Control	5325	231	F	Control
1 F Control	5332	232	F	Control
1 F Control	5332	233	F	Control
1 F Control	5334	234	F	Control
1 F Control	5334	235	F	Control
1 F Control	5346	236	F	Control
1 F Control	5347	237	F	Control
1 F Control	5348	238	F	Control
1 F Control	5350	239	F	Control
1 F Control	5352	240	F	Control
1 F Control	5352	241	F	Control
1 F Control	5355	242	F	Control
1 F Control	5367	243	F	Control
1 F Control	5373	244	F	Control
1 F Control	5381	245	F	Control
1 F Control	5393	246	F	Control
1 F Control	5394	247	F	Control
1 F Control	5398	248	F	Control
1 F Control	5398	249	F	Control
1 F Control	5405	250	F	Control
1 F Control	5406	251	F	Control
1 F Control	5406	252	F	Control
1 F Control	5411	253	F	Control
1 F Control	5412	254	F	Control
1 F Control	5422	255	F	Control
1 F Control	5434	256	F	Control
1 F Control	5435	257	F	Control
1 F Control	5436	258	F	Control
1 F Control	5446	259	F	Control
1 F Control	5447	260	F	Control
1 F Control	5449	261	F	Control
1 F Control	5456	262	F	Control
1 F Control	5467	263	F	Control
1 F Control	5469	264	F	Control
1 F Control	5474	265	F	Control
1 F Control	5477	266	F	Control
1 F Control	5477	267	F	Control
1 F Control	5479	268	F	Control
1 F Control	5481	269	F	Control
1 F Control	5481	270	F	Control
1 F Control	5481	271	F	Control
1 F Control	5497	272	F	Control
1 F Control	5498	273	F	Control
1 F Control	5502	274	F	Control
1 F Control	5508	275	F	Control
1 F Control	5511	276	F	Control
1 F Control	5515	277	F	Control
1 F Control	5516	278	F	Control
1 F Control	5521	279	F	Control
1 F Control	5523	280	F	Control
1 F Control	5523	281	F	Control
1 F Control	5525	282	F	Control
1 F Control	5529	283	F	Control
1 F Control	5531	284	F	Control
1 F Control	5533	285	F	Control
1 F Control	5534	286	F	Control
1 F Control	5539	287	F	Control
1 F Control	5544	288	F	Control
1 F Control	5547	289	F	Control
1 F Control	5547	290	F	Control
1 F Control	5551	291	F	Control
1 F Control	5552	292	F	Control
1 F Control	5561	293	F	Control
1 F Control	5565	294	F	Control
1 F Control	5570	295	F	Control
1 F Control	5576	296	F	Control
1 F Control	5577	297	F	Control
1 F Control	5584	298	F	Control
1 F Control	5591	299	F	Control
1 F Control	5591	300	F	Control
1 F Control	5597	301	F	Control
1 F Control	5599	302	F	Control
1 F Control	5606	303	F	Control
1 F Control	5607	304	F	Control
1 F Control	5607	305	F	Control
1 F Control	5608	306	F	Control
1 F Control	5613	307	F	Control
1 F Control	5617	308	F	Control
1 F Control	5620	309	F	Control
1 F Control	5626	310	F	Control
1 F Control	5628	311	F	Control
1 F Control	5648	312	F	Control
1 F Control	5650	313	F	Control
1 F Control	5652	314	F	Control
1 F Control	5661	315	F	Control
1 F Control	5664	316	F	Control
1 F Control	5664	317	F	Control
1 F Control	5671	318	F	Control
1 F Control	5677	319	F	Control
1 F Control	5683	320	F	Control
1 F Control	5687	321	F	Control
1 F Control	5687	322	F	Control
1 F Control	5694	323	F	Control
1 F Control	5696	324	F	Control
1 F Control	5698	325	F	Control
1 F Control	5707	326	F	Control
1 F Control	5709	327	F	Control
1 F Control	5717	328	F	Control
1 F Control	5720	329	F	Control
1 F Control	5724	330	F	Control
1 F Control	5726	331	F	Control
1 F Control	5728	332	F	Control
1 F Control	5728	333	F	Control
1 F Control	5731	334	F	Control
1 F Control	5735	335	F	Control
1 F Control	5735	336	F	Control
1 F Control	5736	337	F	Control
1 F Control	5736	338	F	Control
1 F Control	5738	339	F	Control
1 F Control	5738	340	F	Control
1 F Control	5741	341	F	Control
1 F Control	5745	342	F	Control
1 F Control	5748	343	F	Control
1 F Control	5751	344	F	Control
1 F Control	5759	345	F	Control
1 F Control	5759	346	F	Control
1 F Control	5762	347	F	Control
1 F Control	5770	348	F	Control
1 F Control	5770	349	F	Control
1 F Control	5771	350	F	Control
1 F Control	5775	351	F	Control
1 F Control	5780	352	F	Control
1 F Control	5782	353	F	Control
1 F Control	5801	354	F	Control
1 F Control	5808	355	F	Control
1 F Control	5809	356	F	Control
1 F Control	5812	357	F	Control
1 F Control	5814	358	F	Control
1 F Control	5817	359	F	Control
1 F Control	5818	360	F	Control
1 F Control	5819	361	F	Control
1 F Control	5821	362	F	Control
1 F Control	5831	363	F	Control
1 F Control	5846	364	F	Control
1 F Control	5848	365	F	Control
1 F Control	5849	366	F	Control
1 F Control	5852	367	F	Control
1 F Control	5855	368	F	Control
1 F Control	5855	369	F	Control
1 F Control	5856	370	F	Control
1 F Control	5856	371	F	Control
1 F Control	5857	372	F	Control
1 F Control	5859	373	F	Control
1 F Control	5861	374	F	Control
1 F Control	5866	375	F	Control
1 F Control	5879	376	F	Control
1 F Control	5880	377	F	Control
1 F Control	5881	378	F	Control
1 F Control	5882	379	F	Control
1 F Control	5885	380	F	Control
1 F Control	5896	381	F	Control
1 F Control	5896	382	F	Control
1 F Control	5898	383	F	Control
1 F Control	5898	384	F	Control
1 F Control	5899	385	F	Control
1 F Control	5907	386	F	Control
1 F Control	5911	387	F	Control
1 F Control	5914	388	F	Control
1 F Control	5917	389	F	Control
1 F Control	5923	390	F	Control
1 F Control	5927	391	F	Control
1 F Control	5929	392	F	Control
1 F Control	5941	393	F	Control
1 F Control	5946	394	F	Control
1 F Control	5953	395	F	Control
1 F Control	5953	396	F	Control
1 F Control	5955	397	F	Control
1 F Control	5967	398	F	Control
1 F Control	5969	399	F	Control
1 F Control	5976	400	F	Control
1 F Control	5978	401	F	Control
1 F Control	5987	402	F	Control
1 F Control	5987	403	F	Control
1 F Control	5993	404	F	Control
1 F Control	5993	405	F	Control
1 F Control	5997	406	F	Control
1 F Control	5998	407	F	Control
1 F Control	5999	408	F	Control
1 M 1650	20	1	M	1650
1 M 1650	55	2	M	1650
1 M 1650	80	3	M	1650
1 M 1650	2755	4	M	1650
1 M 1650	2818	5	M	1650
1 M 1650	3141	6	M	1650
1 M 1650	3249	7	M	1650
1 M 1650	3258	8	M	1650
1 M 1650	3289	9	M	1650
1 M 1650	3292	10	M	1650
1 M 1650	3313	11	M	1650
1 M 1650	3388	12	M	1650
1 M 1650	3439	13	M	1650
1 M 1650	3508	14	M	1650
1 M 1650	3548	15	M	1650
1 M 1650	3625	16	M	1650
1 M 1650	3691	17	M	1650
1 M 1650	3696	18	M	1650
1 M 1650	3731	19	M	1650
1 M 1650	3771	20	M	1650
1 M 1650	3799	21	M	1650
1 M 1650	3801	22	M	1650
1 M 1650	3833	23	M	1650
1 M 1650	3863	24	M	1650
1 M 1650	3880	25	M	1650
1 M 1650	3906	26	M	1650
1 M 1650	3910	27	M	1650
1 M 1650	3931	28	M	1650
1 M 1650	3962	29	M	1650
1 M 1650	3982	30	M	1650
1 M 1650	4000	31	M	1650
1 M 1650	4014	32	M	1650
1 M 1650	4018	33	M	1650
1 M 1650	4041	34	M	1650
1 M 1650	4059	35	M	1650
1 M 1650	4079	36	M	1650
1 M 1650	4104	37	M	1650
1 M 1650	4143	38	M	1650
1 M 1650	4173	39	M	1650
1 M 1650	4201	40	M	1650
1 M 1650	4215	41	M	1650
1 M 1650	4230	42	M	1650
1 M 1650	4247	43	M	1650
1 M 1650	4257	44	M	1650
1 M 1650	4285	45	M	1650
1 M 1650	4288	46	M	1650
1 M 1650	4304	47	M	1650
1 M 1650	4305	48	M	1650
1 M 1650	4322	49	M	1650
1 M 1650	4323	50	M	1650
1 M 1650	4325	51	M	1650
1 M 1650	4332	52	M	1650
1 M 1650	4337	53	M	1650
1 M 1650	4339	54	M	1650
1 M 1650	4345	55	M	1650
1 M 1650	4345	56	M	1650
1 M 1650	4351	57	M	1650
1 M 1650	4357	58	M	1650
1 M 1650	4380	59	M	1650
1 M 1650	4382	60	M	1650
1 M 1650	4383	61	M	1650
1 M 1650	4389	62	M	1650
1 M 1650	4409	63	M	1650
1 M 1650	4414	64	M	1650
1 M 1650	4416	65	M	1650
1 M 1650	4416	66	M	1650
1 M 1650	4418	67	M	1650
1 M 1650	4438	68	M	1650
1 M 1650	4443	69	M	1650
1 M 1650	4445	70	M	1650
1 M 1650	4451	71	M	1650
1 M 1650	4454	72	M	1650
1 M 1650	4458	73	M	1650
1 M 1650	4459	74	M	1650
1 M 1650	4471	75	M	1650
1 M 1650	4471	76	M	1650
1 M 1650	4484	77	M	1650
1 M 1650	4487	78	M	1650
1 M 1650	4488	79	M	1650
1 M 1650	4490	80	M	1650
1 M 1650	4495	81	M	1650
1 M 1650	4510	82	M	1650
1 M 1650	4511	83	M	1650
1 M 1650	4522	84	M	1650
1 M 1650	4525	85	M	1650
1 M 1650	4530	86	M	1650
1 M 1650	4532	87	M	1650
1 M 1650	4544	88	M	1650
1 M 1650	4546	89	M	1650
1 M 1650	4549	90	M	1650
1 M 1650	4555	91	M	1650
1 M 1650	4555	92	M	1650
1 M 1650	4563	93	M	1650
1 M 1650	4564	94	M	1650
1 M 1650	4565	95	M	1650
1 M 1650	4566	96	M	1650
1 M 1650	4579	97	M	1650
1 M 1650	4580	98	M	1650
1 M 1650	4583	99	M	1650
1 M 1650	4588	100	M	1650
1 M 1650	4590	101	M	1650
1 M 1650	4595	102	M	1650
1 M 1650	4603	103	M	1650
1 M 1650	4606	104	M	1650
1 M 1650	4606	105	M	1650
1 M 1650	4607	106	M	1650
1 M 1650	4611	107	M	1650
1 M 1650	4615	108	M	1650
1 M 1650	4616	109	M	1650
1 M 1650	4626	110	M	1650
1 M 1650	4634	111	M	1650
1 M 1650	4641	112	M	1650
1 M 1650	4641	113	M	1650
1 M 1650	4642	114	M	1650
1 M 1650	4646	115	M	1650
1 M 1650	4648	116	M	1650
1 M 1650	4649	117	M	1650
1 M 1650	4656	118	M	1650
1 M 1650	4657	119	M	1650
1 M 1650	4659	120	M	1650
1 M 1650	4660	121	M	1650
1 M 1650	4662	122	M	1650
1 M 1650	4664	123	M	1650
1 M 1650	4665	124	M	1650
1 M 1650	4670	125	M	1650
1 M 1650	4678	126	M	1650
1 M 1650	4681	127	M	1650
1 M 1650	4684	128	M	1650
1 M 1650	4686	129	M	1650
1 M 1650	4689	130	M	1650
1 M 1650	4691	131	M	1650
1 M 1650	4694	132	M	1650
1 M 1650	4696	133	M	1650
1 M 1650	4697	134	M	1650
1 M 1650	4707	135	M	1650
1 M 1650	4711	136	M	1650
1 M 1650	4712	137	M	1650
1 M 1650	4722	138	M	1650
1 M 1650	4725	139	M	1650
1 M 1650	4727	140	M	1650
1 M 1650	4728	141	M	1650
1 M 1650	4729	142	M	1650
1 M 1650	4732	143	M	1650
1 M 1650	4735	144	M	1650
1 M 1650	4736	145	M	1650
1 M 1650	4744	146	M	1650
1 M 1650	4749	147	M	1650
1 M 1650	4753	148	M	1650
1 M 1650	4754	149	M	1650
1 M 1650	4757	150	M	1650
1 M 1650	4759	151	M	1650
1 M 1650	4760	152	M	1650
1 M 1650	4766	153	M	1650
1 M 1650	4766	154	M	1650
1 M 1650	4775	155	M	1650
1 M 1650	4776	156	M	1650
1 M 1650	4779	157	M	1650
1 M 1650	4780	158	M	1650
1 M 1650	4784	159	M	1650
1 M 1650	4793	160	M	1650
1 M 1650	4795	161	M	1650
1 M 1650	4798	162	M	1650
1 M 1650	4802	163	M	1650
1 M 1650	4814	164	M	1650
1 M 1650	4816	165	M	1650
1 M 1650	4823	166	M	1650
1 M 1650	4826	167	M	1650
1 M 1650	4827	168	M	1650
1 M 1650	4830	169	M	1650
1 M 1650	4836	170	M	1650
1 M 1650	4842	171	M	1650
1 M 1650	4843	172	M	1650
1 M 1650	4846	173	M	1650
1 M 1650	4846	174	M	1650
1 M 1650	4847	175	M	1650
1 M 1650	4853	176	M	1650
1 M 1650	4861	177	M	1650
1 M 1650	4872	178	M	1650
1 M 1650	4872	179	M	1650
1 M 1650	4873	180	M	1650
1 M 1650	4879	181	M	1650
1 M 1650	4883	182	M	1650
1 M 1650	4891	183	M	1650
1 M 1650	4894	184	M	1650
1 M 1650	4897	185	M	1650
1 M 1650	4900	186	M	1650
1 M 1650	4900	187	M	1650
1 M 1650	4900	188	M	1650
1 M 1650	4907	189	M	1650
1 M 1650	4908	190	M	1650
1 M 1650	4910	191	M	1650
1 M 1650	4911	192	M	1650
1 M 1650	4911	193	M	1650
1 M 1650	4917	194	M	1650
1 M 1650	4917	195	M	1650
1 M 1650	4922	196	M	1650
1 M 1650	4923	197	M	1650
1 M 1650	4924	198	M	1650
1 M 1650	4932	199	M	1650
1 M 1650	4937	200	M	1650
1 M 1650	4939	201	M	1650
1 M 1650	4941	202	M	1650
1 M 1650	4945	203	M	1650
1 M 1650	4946	204	M	1650
1 M 1650	4952	205	M	1650
1 M 1650	4953	206	M	1650
1 M 1650	4956	207	M	1650
1 M 1650	4958	208	M	1650
1 M 1650	4962	209	M	1650
1 M 1650	4975	210	M	1650
1 M 1650	4976	211	M	1650
1 M 1650	4981	212	M	1650
1 M 1650	4985	213	M	1650
1 M 1650	4987	214	M	1650
1 M 1650	4991	215	M	1650
1 M 1650	4996	216	M	1650
1 M 1650	4997	217	M	1650
1 M 1650	4997	218	M	1650
1 M 1650	4998	219	M	1650
1 M 1650	4998	220	M	1650
1 M 1650	5002	221	M	1650
1 M 1650	5005	222	M	1650
1 M 1650	5009	223	M	1650
1 M 1650	5010	224	M	1650
1 M 1650	5013	225	M	1650
1 M 1650	5015	226	M	1650
1 M 1650	5020	227	M	1650
1 M 1650	5021	228	M	1650
1 M 1650	5022	229	M	1650
1 M 1650	5028	230	M	1650
1 M 1650	5034	231	M	1650
1 M 1650	5035	232	M	1650
1 M 1650	5036	233	M	1650
1 M 1650	5038	234	M	1650
1 M 1650	5039	235	M	1650
1 M 1650	5041	236	M	1650
1 M 1650	5042	237	M	1650
1 M 1650	5043	238	M	1650
1 M 1650	5046	239	M	1650
1 M 1650	5048	240	M	1650
1 M 1650	5055	241	M	1650
1 M 1650	5056	242	M	1650
1 M 1650	5066	243	M	1650
1 M 1650	5067	244	M	1650
1 M 1650	5071	245	M	1650
1 M 1650	5073	246	M	1650
1 M 1650	5082	247	M	1650
1 M 1650	5084	248	M	1650
1 M 1650	5089	249	M	1650
1 M 1650	5089	250	M	1650
1 M 1650	5093	251	M	1650
1 M 1650	5095	252	M	1650
1 M 1650	5096	253	M	1650
1 M 1650	5097	254	M	1650
1 M 1650	5104	255	M	1650
1 M 1650	5105	256	M	1650
1 M 1650	5108	257	M	1650
1 M 1650	5111	258	M	1650
1 M 1650	5111	259	M	1650
1 M 1650	5112	260	M	1650
1 M 1650	5116	261	M	1650
1 M 1650	5126	262	M	1650
1 M 1650	5127	263	M	1650
1 M 1650	5131	264	M	1650
1 M 1650	5142	265	M	1650
1 M 1650	5146	266	M	1650
1 M 1650	5149	267	M	1650
1 M 1650	5152	268	M	1650
1 M 1650	5155	269	M	1650
1 M 1650	5157	270	M	1650
1 M 1650	5158	271	M	1650
1 M 1650	5161	272	M	1650
1 M 1650	5165	273	M	1650
1 M 1650	5166	274	M	1650
1 M 1650	5168	275	M	1650
1 M 1650	5178	276	M	1650
1 M 1650	5182	277	M	1650
1 M 1650	5182	278	M	1650
1 M 1650	5188	279	M	1650
1 M 1650	5189	280	M	1650
1 M 1650	5191	281	M	1650
1 M 1650	5197	282	M	1650
1 M 1650	5197	283	M	1650
1 M 1650	5199	284	M	1650
1 M 1650	5205	285	M	1650
1 M 1650	5206	286	M	1650
1 M 1650	5213	287	M	1650
1 M 1650	5218	288	M	1650
1 M 1650	5218	289	M	1650
1 M 1650	5219	290	M	1650
1 M 1650	5222	291	M	1650
1 M 1650	5225	292	M	1650
1 M 1650	5228	293	M	1650
1 M 1650	5233	294	M	1650
1 M 1650	5237	295	M	1650
1 M 1650	5241	296	M	1650
1 M 1650	5255	297	M	1650
1 M 1650	5258	298	M	1650
1 M 1650	5260	299	M	1650
1 M 1650	5265	300	M	1650
1 M 1650	5265	301	M	1650
1 M 1650	5276	302	M	1650
1 M 1650	5281	303	M	1650
1 M 1650	5288	304	M	1650
1 M 1650	5301	305	M	1650
1 M 1650	5302	306	M	1650
1 M 1650	5310	307	M	1650
1 M 1650	5320	308	M	1650
1 M 1650	5325	309	M	1650
1 M 1650	5325	310	M	1650
1 M 1650	5327	311	M	1650
1 M 1650	5332	312	M	1650
1 M 1650	5333	313	M	1650
1 M 1650	5334	314	M	1650
1 M 1650	5346	315	M	1650
1 M 1650	5354	316	M	1650
1 M 1650	5356	317	M	1650
1 M 1650	5367	318	M	1650
1 M 1650	5368	319	M	1650
1 M 1650	5369	320	M	1650
1 M 1650	5370	321	M	1650
1 M 1650	5372	322	M	1650
1 M 1650	5374	323	M	1650
1 M 1650	5375	324	M	1650
1 M 1650	5384	325	M	1650
1 M 1650	5384	326	M	1650
1 M 1650	5386	327	M	1650
1 M 1650	5387	328	M	1650
1 M 1650	5394	329	M	1650
1 M 1650	5400	330	M	1650
1 M 1650	5401	331	M	1650
1 M 1650	5415	332	M	1650
1 M 1650	5417	333	M	1650
1 M 1650	5417	334	M	1650
1 M 1650	5422	335	M	1650
1 M 1650	5428	336	M	1650
1 M 1650	5428	337	M	1650
1 M 1650	5430	338	M	1650
1 M 1650	5435	339	M	1650
1 M 1650	5436	340	M	1650
1 M 1650	5437	341	M	1650
1 M 1650	5444	342	M	1650
1 M 1650	5446	343	M	1650
1 M 1650	5451	344	M	1650
1 M 1650	5454	345	M	1650
1 M 1650	5455	346	M	1650
1 M 1650	5466	347	M	1650
1 M 1650	5469	348	M	1650
1 M 1650	5476	349	M	1650
1 M 1650	5476	350	M	1650
1 M 1650	5479	351	M	1650
1 M 1650	5480	352	M	1650
1 M 1650	5483	353	M	1650
1 M 1650	5484	354	M	1650
1 M 1650	5489	355	M	1650
1 M 1650	5490	356	M	1650
1 M 1650	5494	357	M	1650
1 M 1650	5502	358	M	1650
1 M 1650	5504	359	M	1650
1 M 1650	5506	360	M	1650
1 M 1650	5510	361	M	1650
1 M 1650	5511	362	M	1650
1 M 1650	5512	363	M	1650
1 M 1650	5513	364	M	1650
1 M 1650	5514	365	M	1650
1 M 1650	5516	366	M	1650
1 M 1650	5519	367	M	1650
1 M 1650	5519	368	M	1650
1 M 1650	5519	369	M	1650
1 M 1650	5523	370	M	1650
1 M 1650	5527	371	M	1650
1 M 1650	5527	372	M	1650
1 M 1650	5527	373	M	1650
1 M 1650	5529	374	M	1650
1 M 1650	5534	375	M	1650
1 M 1650	5534	376	M	1650
1 M 1650	5541	377	M	1650
1 M 1650	5542	378	M	1650
1 M 1650	5554	379	M	1650
1 M 1650	5557	380	M	1650
1 M 1650	5557	381	M	1650
1 M 1650	5560	382	M	1650
1 M 1650	5562	383	M	1650
1 M 1650	5563	384	M	1650
1 M 1650	5566	385	M	1650
1 M 1650	5568	386	M	1650
1 M 1650	5571	387	M	1650
1 M 1650	5571	388	M	1650
1 M 1650	5576	389	M	1650
1 M 1650	5580	390	M	1650
1 M 1650	5583	391	M	1650
1 M 1650	5589	392	M	1650
1 M 1650	5592	393	M	1650
1 M 1650	5594	394	M	1650
1 M 1650	5599	395	M	1650
1 M 1650	5599	396	M	1650
1 M 1650	5605	397	M	1650
1 M 1650	5609	398	M	1650
1 M 1650	5610	399	M	1650
1 M 1650	5613	400	M	1650
1 M 1650	5613	401	M	1650
1 M 1650	5615	402	M	1650
1 M 1650	5616	403	M	1650
1 M 1650	5616	404	M	1650
1 M 1650	5617	405	M	1650
1 M 1650	5621	406	M	1650
1 M 1650	5621	407	M	1650
1 M 1650	5626	408	M	1650
1 M 1650	5635	409	M	1650
1 M 1650	5636	410	M	1650
1 M 1650	5638	411	M	1650
1 M 1650	5638	412	M	1650
1 M 1650	5639	413	M	1650
1 M 1650	5647	414	M	1650
1 M 1650	5649	415	M	1650
1 M 1650	5649	416	M	1650
1 M 1650	5650	417	M	1650
1 M 1650	5651	418	M	1650
1 M 1650	5652	419	M	1650
1 M 1650	5653	420	M	1650
1 M 1650	5653	421	M	1650
1 M 1650	5659	422	M	1650
1 M 1650	5660	423	M	1650
1 M 1650	5660	424	M	1650
1 M 1650	5662	425	M	1650
1 M 1650	5662	426	M	1650
1 M 1650	5665	427	M	1650
1 M 1650	5665	428	M	1650
1 M 1650	5666	429	M	1650
1 M 1650	5670	430	M	1650
1 M 1650	5672	431	M	1650
1 M 1650	5680	432	M	1650
1 M 1650	5683	433	M	1650
1 M 1650	5685	434	M	1650
1 M 1650	5687	435	M	1650
1 M 1650	5689	436	M	1650
1 M 1650	5692	437	M	1650
1 M 1650	5693	438	M	1650
1 M 1650	5694	439	M	1650
1 M 1650	5695	440	M	1650
1 M 1650	5698	441	M	1650
1 M 1650	5702	442	M	1650
1 M 1650	5703	443	M	1650
1 M 1650	5703	444	M	1650
1 M 1650	5706	445	M	1650
1 M 1650	5706	446	M	1650
1 M 1650	5717	447	M	1650
1 M 1650	5718	448	M	1650
1 M 1650	5720	449	M	1650
1 M 1650	5722	450	M	1650
1 M 1650	5726	451	M	1650
1 M 1650	5727	452	M	1650
1 M 1650	5732	453	M	1650
1 M 1650	5734	454	M	1650
1 M 1650	5740	455	M	1650
1 M 1650	5740	456	M	1650
1 M 1650	5742	457	M	1650
1 M 1650	5742	458	M	1650
1 M 1650	5749	459	M	1650
1 M 1650	5750	460	M	1650
1 M 1650	5752	461	M	1650
1 M 1650	5763	462	M	1650
1 M 1650	5766	463	M	1650
1 M 1650	5770	464	M	1650
1 M 1650	5775	465	M	1650
1 M 1650	5776	466	M	1650
1 M 1650	5780	467	M	1650
1 M 1650	5780	468	M	1650
1 M 1650	5782	469	M	1650
1 M 1650	5782	470	M	1650
1 M 1650	5783	471	M	1650
1 M 1650	5789	472	M	1650
1 M 1650	5796	473	M	1650
1 M 1650	5799	474	M	1650
1 M 1650	5801	475	M	1650
1 M 1650	5805	476	M	1650
1 M 1650	5808	477	M	1650
1 M 1650	5809	478	M	1650
1 M 1650	5812	479	M	1650
1 M 1650	5813	480	M	1650
1 M 1650	5818	481	M	1650
1 M 1650	5820	482	M	1650
1 M 1650	5824	483	M	1650
1 M 1650	5828	484	M	1650
1 M 1650	5836	485	M	1650
1 M 1650	5840	486	M	1650
1 M 1650	5843	487	M	1650
1 M 1650	5848	488	M	1650
1 M 1650	5848	489	M	1650
1 M 1650	5851	490	M	1650
1 M 1650	5856	491	M	1650
1 M 1650	5860	492	M	1650
1 M 1650	5860	493	M	1650
1 M 1650	5870	494	M	1650
1 M 1650	5871	495	M	1650
1 M 1650	5874	496	M	1650
1 M 1650	5877	497	M	1650
1 M 1650	5878	498	M	1650
1 M 1650	5878	499	M	1650
1 M 1650	5879	500	M	1650
1 M 1650	5881	501	M	1650
1 M 1650	5885	502	M	1650
1 M 1650	5890	503	M	1650
1 M 1650	5892	504	M	1650
1 M 1650	5898	505	M	1650
1 M 1650	5900	506	M	1650
1 M 1650	5901	507	M	1650
1 M 1650	5912	508	M	1650
1 M 1650	5913	509	M	1650
1 M 1650	5915	510	M	1650
1 M 1650	5928	511	M	1650
1 M 1650	5932	512	M	1650
1 M 1650	5933	513	M	1650
1 M 1650	5934	514	M	1650
1 M 1650	5936	515	M	1650
1 M 1650	5937	516	M	1650
1 M 1650	5938	517	M	1650
1 M 1650	5940	518	M	1650
1 M 1650	5946	519	M	1650
1 M 1650	5947	520	M	1650
1 M 1650	5953	521	M	1650
1 M 1650	5953	522	M	1650
1 M 1650	5956	523	M	1650
1 M 1650	5957	524	M	1650
1 M 1650	5958	525	M	1650
1 M 1650	5961	526	M	1650
1 M 1650	5964	527	M	1650
1 M 1650	5972	528	M	1650
1 M 1650	5973	529	M	1650
1 M 1650	5973	530	M	1650
1 M 1650	5973	531	M	1650
1 M 1650	5978	532	M	1650
1 M 1650	5980	533	M	1650
1 M 1650	5983	534	M	1650
1 M 1650	5984	535	M	1650
1 M 1650	5984	536	M	1650
1 M 1650	5989	537	M	1650
1 M 1650	5993	538	M	1650
1 M 1650	5993	539	M	1650
1 M 1650	5996	540	M	1650
1 M 1650	5998	541	M	1650
1 M Control	25	1	M	Control
1 M Control	46	2	M	Control
1 M Control	86	3	M	Control
1 M Control	122	4	M	Control
1 M Control	165	5	M	Control
1 M Control	246	6	M	Control
1 M Control	287	7	M	Control
1 M Control	345	8	M	Control
1 M Control	383	9	M	Control
1 M Control	435	10	M	Control
1 M Control	449	11	M	Control
1 M Control	475	12	M	Control
1 M Control	487	13	M	Control
1 M Control	530	14	M	Control
1 M Control	557	15	M	Control
1 M Control	610	16	M	Control
1 M Control	651	17	M	Control
1 M Control	711	18	M	Control
1 M Control	746	19	M	Control
1 M Control	805	20	M	Control
1 M Control	856	21	M	Control
1 M Control	901	22	M	Control
1 M Control	936	23	M	Control
1 M Control	978	24	M	Control
1 M Control	980	25	M	Control
1 M Control	984	26	M	Control
1 M Control	1018	27	M	Control
1 M Control	1018	28	M	Control
1 M Control	1049	29	M	Control
1 M Control	1070	30	M	Control
1 M Control	1079	31	M	Control
1 M Control	1110	32	M	Control
1 M Control	1118	33	M	Control
1 M Control	1138	34	M	Control
1 M Control	1155	35	M	Control
1 M Control	1193	36	M	Control
1 M Control	1216	37	M	Control
1 M Control	1234	38	M	Control
1 M Control	1267	39	M	Control
1 M Control	1273	40	M	Control
1 M Control	1310	41	M	Control
1 M Control	1359	42	M	Control
1 M Control	1371	43	M	Control
1 M Control	1428	44	M	Control
1 M Control	1442	45	M	Control
1 M Control	1487	46	M	Control
1 M Control	1524	47	M	Control
1 M Control	1527	48	M	Control
1 M Control	1570	49	M	Control
1 M Control	1623	50	M	Control
1 M Control	1673	51	M	Control
1 M Control	1707	52	M	Control
1 M Control	1741	53	M	Control
1 M Control	2009	54	M	Control
1 M Control	2063	55	M	Control
1 M Control	2102	56	M	Control
1 M Control	2127	57	M	Control
1 M Control	2169	58	M	Control
1 M Control	2207	59	M	Control
1 M Control	2252	60	M	Control
1 M Control	2282	61	M	Control
1 M Control	2320	62	M	Control
1 M Control	2352	63	M	Control
1 M Control	2386	64	M	Control
1 M Control	2459	65	M	Control
1 M Control	2512	66	M	Control
1 M Control	2557	67	M	Control
1 M Control	2557	68	M	Control
1 M Control	2587	69	M	Control
1 M Control	2608	70	M	Control
1 M Control	2679	71	M	Control
1 M Control	2860	72	M	Control
1 M Control	2905	73	M	Control
1 M Control	2949	74	M	Control
1 M Control	2987	75	M	Control
1 M Control	3024	76	M	Control
1 M Control	3075	77	M	Control
1 M Control	3109	78	M	Control
1 M Control	3153	79	M	Control
1 M Control	3179	80	M	Control
1 M Control	3233	81	M	Control
1 M Control	3246	82	M	Control
1 M Control	3247	83	M	Control
1 M Control	3260	84	M	Control
1 M Control	3260	85	M	Control
1 M Control	3287	86	M	Control
1 M Control	3300	87	M	Control
1 M Control	3302	88	M	Control
1 M Control	3315	89	M	Control
1 M Control	3323	90	M	Control
1 M Control	3349	91	M	Control
1 M Control	3357	92	M	Control
1 M Control	3376	93	M	Control
1 M Control	3382	94	M	Control
1 M Control	3406	95	M	Control
1 M Control	3421	96	M	Control
1 M Control	3449	97	M	Control
1 M Control	3483	98	M	Control
1 M Control	3488	99	M	Control
1 M Control	3521	100	M	Control
1 M Control	3524	101	M	Control
1 M Control	3536	102	M	Control
1 M Control	3556	103	M	Control
1 M Control	3567	104	M	Control
1 M Control	3585	105	M	Control
1 M Control	3589	106	M	Control
1 M Control	3601	107	M	Control
1 M Control	3621	108	M	Control
1 M Control	3648	109	M	Control
1 M Control	3671	110	M	Control
1 M Control	3685	111	M	Control
1 M Control	3685	112	M	Control
1 M Control	3699	113	M	Control
1 M Control	3719	114	M	Control
1 M Control	3727	115	M	Control
1 M Control	3742	116	M	Control
1 M Control	3745	117	M	Control
1 M Control	3751	118	M	Control
1 M Control	3771	119	M	Control
1 M Control	3780	120	M	Control
1 M Control	3796	121	M	Control
1 M Control	3803	122	M	Control
1 M Control	3813	123	M	Control
1 M Control	3818	124	M	Control
1 M Control	3835	125	M	Control
1 M Control	3841	126	M	Control
1 M Control	3846	127	M	Control
1 M Control	3861	128	M	Control
1 M Control	3867	129	M	Control
1 M Control	3879	130	M	Control
1 M Control	3880	131	M	Control
1 M Control	3889	132	M	Control
1 M Control	3895	133	M	Control
1 M Control	3898	134	M	Control
1 M Control	3905	135	M	Control
1 M Control	3907	136	M	Control
1 M Control	3915	137	M	Control
1 M Control	3928	138	M	Control
1 M Control	3929	139	M	Control
1 M Control	3939	140	M	Control
1 M Control	3949	141	M	Control
1 M Control	3952	142	M	Control
1 M Control	3959	143	M	Control
1 M Control	3959	144	M	Control
1 M Control	3961	145	M	Control
1 M Control	3965	146	M	Control
1 M Control	3977	147	M	Control
1 M Control	3986	148	M	Control
1 M Control	4000	149	M	Control
1 M Control	4008	150	M	Control
1 M Control	4017	151	M	Control
1 M Control	4019	152	M	Control
1 M Control	4025	153	M	Control
1 M Control	4031	154	M	Control
1 M Control	4038	155	M	Control
1 M Control	4054	156	M	Control
1 M Control	4056	157	M	Control
1 M Control	4056	158	M	Control
1 M Control	4063	159	M	Control
1 M Control	4069	160	M	Control
1 M Control	4077	161	M	Control
1 M Control	4078	162	M	Control
1 M Control	4085	163	M	Control
1 M Control	4093	164	M	Control
1 M Control	4107	165	M	Control
1 M Control	4108	166	M	Control
1 M Control	4111	167	M	Control
1 M Control	4113	168	M	Control
1 M Control	4119	169	M	Control
1 M Control	4125	170	M	Control
1 M Control	4138	171	M	Control
1 M Control	4139	172	M	Control
1 M Control	4145	173	M	Control
1 M Control	4166	174	M	Control
1 M Control	4168	175	M	Control
1 M Control	4175	176	M	Control
1 M Control	4180	177	M	Control
1 M Control	4200	178	M	Control
1 M Control	4208	179	M	Control
1 M Control	4209	180	M	Control
1 M Control	4212	181	M	Control
1 M Control	4212	182	M	Control
1 M Control	4213	183	M	Control
1 M Control	4227	184	M	Control
1 M Control	4229	185	M	Control
1 M Control	4244	186	M	Control
1 M Control	4245	187	M	Control
1 M Control	4246	188	M	Control
1 M Control	4247	189	M	Control
1 M Control	4253	190	M	Control
1 M Control	4253	191	M	Control
1 M Control	4264	192	M	Control
1 M Control	4264	193	M	Control
1 M Control	4266	194	M	Control
1 M Control	4279	195	M	Control
1 M Control	4287	196	M	Control
1 M Control	4288	197	M	Control
1 M Control	4294	198	M	Control
1 M Control	4294	199	M	Control
1 M Control	4296	200	M	Control
1 M Control	4301	201	M	Control
1 M Control	4309	202	M	Control
1 M Control	4312	203	M	Control
1 M Control	4323	204	M	Control
1 M Control	4326	205	M	Control
1 M Control	4329	206	M	Control
1 M Control	4330	207	M	Control
1 M Control	4340	208	M	Control
1 M Control	4343	209	M	Control
1 M Control	4346	210	M	Control
1 M Control	4352	211	M	Control
1 M Control	4354	212	M	Control
1 M Control	4357	213	M	Control
1 M Control	4363	214	M	Control
1 M Control	4364	215	M	Control
1 M Control	4370	216	M	Control
1 M Control	4372	217	M	Control
1 M Control	4373	218	M	Control
1 M Control	4377	219	M	Control
1 M Control	4378	220	M	Control
1 M Control	4379	221	M	Control
1 M Control	4382	222	M	Control
1 M Control	4395	223	M	Control
1 M Control	4398	224	M	Control
1 M Control	4405	225	M	Control
1 M Control	4411	226	M	Control
1 M Control	4413	227	M	Control
1 M Control	4419	228	M	Control
1 M Control	4423	229	M	Control
1 M Control	4423	230	M	Control
1 M Control	4425	231	M	Control
1 M Control	4428	232	M	Control
1 M Control	4428	233	M	Control
1 M Control	4435	234	M	Control
1 M Control	4439	235	M	Control
1 M Control	4441	236	M	Control
1 M Control	4445	237	M	Control
1 M Control	4455	238	M	Control
1 M Control	4456	239	M	Control
1 M Control	4457	240	M	Control
1 M Control	4457	241	M	Control
1 M Control	4460	242	M	Control
1 M Control	4470	243	M	Control
1 M Control	4472	244	M	Control
1 M Control	4476	245	M	Control
1 M Control	4486	246	M	Control
1 M Control	4487	247	M	Control
1 M Control	4488	248	M	Control
1 M Control	4489	249	M	Control
1 M Control	4506	250	M	Control
1 M Control	4511	251	M	Control
1 M Control	4512	252	M	Control
1 M Control	4516	253	M	Control
1 M Control	4519	254	M	Control
1 M Control	4520	255	M	Control
1 M Control	4540	256	M	Control
1 M Control	4544	257	M	Control
1 M Control	4548	258	M	Control
1 M Control	4549	259	M	Control
1 M Control	4550	260	M	Control
1 M Control	4551	261	M	Control
1 M Control	4560	262	M	Control
1 M Control	4561	263	M	Control
1 M Control	4566	264	M	Control
1 M Control	4568	265	M	Control
1 M Control	4574	266	M	Control
1 M Control	4575	267	M	Control
1 M Control	4581	268	M	Control
1 M Control	4590	269	M	Control
1 M Control	4593	270	M	Control
1 M Control	4594	271	M	Control
1 M Control	4595	272	M	Control
1 M Control	4597	273	M	Control
1 M Control	4600	274	M	Control
1 M Control	4603	275	M	Control
1 M Control	4607	276	M	Control
1 M Control	4607	277	M	Control
1 M Control	4608	278	M	Control
1 M Control	4612	279	M	Control
1 M Control	4613	280	M	Control
1 M Control	4624	281	M	Control
1 M Control	4628	282	M	Control
1 M Control	4628	283	M	Control
1 M Control	4631	284	M	Control
1 M Control	4632	285	M	Control
1 M Control	4634	286	M	Control
1 M Control	4635	287	M	Control
1 M Control	4637	288	M	Control
1 M Control	4639	289	M	Control
1 M Control	4641	290	M	Control
1 M Control	4642	291	M	Control
1 M Control	4644	292	M	Control
1 M Control	4644	293	M	Control
1 M Control	4651	294	M	Control
1 M Control	4657	295	M	Control
1 M Control	4658	296	M	Control
1 M Control	4666	297	M	Control
1 M Control	4668	298	M	Control
1 M Control	4670	299	M	Control
1 M Control	4671	300	M	Control
1 M Control	4676	301	M	Control
1 M Control	4676	302	M	Control
1 M Control	4677	303	M	Control
1 M Control	4677	304	M	Control
1 M Control	4679	305	M	Control
1 M Control	4680	306	M	Control
1 M Control	4682	307	M	Control
1 M Control	4684	308	M	Control
1 M Control	4693	309	M	Control
1 M Control	4698	310	M	Control
1 M Control	4698	311	M	Control
1 M Control	4702	312	M	Control
1 M Control	4702	313	M	Control
1 M Control	4702	314	M	Control
1 M Control	4708	315	M	Control
1 M Control	4710	316	M	Control
1 M Control	4713	317	M	Control
1 M Control	4713	318	M	Control
1 M Control	4713	319	M	Control
1 M Control	4716	320	M	Control
1 M Control	4721	321	M	Control
1 M Control	4723	322	M	Control
1 M Control	4725	323	M	Control
1 M Control	4725	324	M	Control
1 M Control	4726	325	M	Control
1 M Control	4730	326	M	Control
1 M Control	4738	327	M	Control
1 M Control	4741	328	M	Control
1 M Control	4744	329	M	Control
1 M Control	4747	330	M	Control
1 M Control	4754	331	M	Control
1 M Control	4755	332	M	Control
1 M Control	4756	333	M	Control
1 M Control	4757	334	M	Control
1 M Control	4757	335	M	Control
1 M Control	4758	336	M	Control
1 M Control	4759	337	M	Control
1 M Control	4759	338	M	Control
1 M Control	4764	339	M	Control
1 M Control	4765	340	M	Control
1 M Control	4775	341	M	Control
1 M Control	4775	342	M	Control
1 M Control	4777	343	M	Control
1 M Control	4778	344	M	Control
1 M Control	4778	345	M	Control
1 M Control	4782	346	M	Control
1 M Control	4788	347	M	Control
1 M Control	4789	348	M	Control
1 M Control	4791	349	M	Control
1 M Control	4791	350	M	Control
1 M Control	4792	351	M	Control
1 M Control	4794	352	M	Control
1 M Control	4796	353	M	Control
1 M Control	4797	354	M	Control
1 M Control	4799	355	M	Control
1 M Control	4804	356	M	Control
1 M Control	4809	357	M	Control
1 M Control	4810	358	M	Control
1 M Control	4816	359	M	Control
1 M Control	4820	360	M	Control
1 M Control	4824	361	M	Control
1 M Control	4825	362	M	Control
1 M Control	4825	363	M	Control
1 M Control	4826	364	M	Control
1 M Control	4830	365	M	Control
1 M Control	4830	366	M	Control
1 M Control	4840	367	M	Control
1 M Control	4841	368	M	Control
1 M Control	4842	369	M	Control
1 M Control	4842	370	M	Control
1 M Control	4842	371	M	Control
1 M Control	4846	372	M	Control
1 M Control	4853	373	M	Control
1 M Control	4855	374	M	Control
1 M Control	4860	375	M	Control
1 M Control	4861	376	M	Control
1 M Control	4863	377	M	Control
1 M Control	4864	378	M	Control
1 M Control	4865	379	M	Control
1 M Control	4866	380	M	Control
1 M Control	4867	381	M	Control
1 M Control	4871	382	M	Control
1 M Control	4875	383	M	Control
1 M Control	4879	384	M	Control
1 M Control	4880	385	M	Control
1 M Control	4883	386	M	Control
1 M Control	4886	387	M	Control
1 M Control	4887	388	M	Control
1 M Control	4890	389	M	Control
1 M Control	4891	390	M	Control
1 M Control	4893	391	M	Control
1 M Control	4896	392	M	Control
1 M Control	4900	393	M	Control
1 M Control	4900	394	M	Control
1 M Control	4902	395	M	Control
1 M Control	4903	396	M	Control
1 M Control	4913	397	M	Control
1 M Control	4917	398	M	Control
1 M Control	4919	399	M	Control
1 M Control	4923	400	M	Control
1 M Control	4924	401	M	Control
1 M Control	4926	402	M	Control
1 M Control	4926	403	M	Control
1 M Control	4928	404	M	Control
1 M Control	4931	405	M	Control
1 M Control	4932	406	M	Control
1 M Control	4933	407	M	Control
1 M Control	4933	408	M	Control
1 M Control	4945	409	M	Control
1 M Control	4945	410	M	Control
1 M Control	4948	411	M	Control
1 M Control	4950	412	M	Control
1 M Control	4950	413	M	Control
1 M Control	4951	414	M	Control
1 M Control	4952	415	M	Control
1 M Control	4953	416	M	Control
1 M Control	4956	417	M	Control
1 M Control	4961	418	M	Control
1 M Control	4962	419	M	Control
1 M Control	4964	420	M	Control
1 M Control	4964	421	M	Control
1 M Control	4965	422	M	Control
1 M Control	4966	423	M	Control
1 M Control	4981	424	M	Control
1 M Control	4981	425	M	Control
1 M Control	4981	426	M	Control
1 M Control	4981	427	M	Control
1 M Control	4982	428	M	Control
1 M Control	4982	429	M	Control
1 M Control	4985	430	M	Control
1 M Control	4987	431	M	Control
1 M Control	4993	432	M	Control
1 M Control	4994	433	M	Control
1 M Control	4994	434	M	Control
1 M Control	4994	435	M	Control
1 M Control	4999	436	M	Control
1 M Control	5003	437	M	Control
1 M Control	5010	438	M	Control
1 M Control	5015	439	M	Control
1 M Control	5016	440	M	Control
1 M Control	5017	441	M	Control
1 M Control	5018	442	M	Control
1 M Control	5020	443	M	Control
1 M Control	5023	444	M	Control
1 M Control	5024	445	M	Control
1 M Control	5026	446	M	Control
1 M Control	5026	447	M	Control
1 M Control	5026	448	M	Control
1 M Control	5034	449	M	Control
1 M Control	5036	450	M	Control
1 M Control	5045	451	M	Control
1 M Control	5047	452	M	Control
1 M Control	5053	453	M	Control
1 M Control	5055	454	M	Control
1 M Control	5057	455	M	Control
1 M Control	5060	456	M	Control
1 M Control	5061	457	M	Control
1 M Control	5067	458	M	Control
1 M Control	5070	459	M	Control
1 M Control	5072	460	M	Control
1 M Control	5074	461	M	Control
1 M Control	5080	462	M	Control
1 M Control	5081	463	M	Control
1 M Control	5083	464	M	Control
1 M Control	5087	465	M	Control
1 M Control	5089	466	M	Control
1 M Control	5094	467	M	Control
1 M Control	5099	468	M	Control
1 M Control	5099	469	M	Control
1 M Control	5101	470	M	Control
1 M Control	5104	471	M	Control
1 M Control	5105	472	M	Control
1 M Control	5112	473	M	Control
1 M Control	5112	474	M	Control
1 M Control	5115	475	M	Control
1 M Control	5122	476	M	Control
1 M Control	5125	477	M	Control
1 M Control	5129	478	M	Control
1 M Control	5130	479	M	Control
1 M Control	5131	480	M	Control
1 M Control	5137	481	M	Control
1 M Control	5140	482	M	Control
1 M Control	5142	483	M	Control
1 M Control	5146	484	M	Control
1 M Control	5149	485	M	Control
1 M Control	5152	486	M	Control
1 M Control	5152	487	M	Control
1 M Control	5155	488	M	Control
1 M Control	5157	489	M	Control
1 M Control	5158	490	M	Control
1 M Control	5164	491	M	Control
1 M Control	5165	492	M	Control
1 M Control	5165	493	M	Control
1 M Control	5165	494	M	Control
1 M Control	5166	495	M	Control
1 M Control	5169	496	M	Control
1 M Control	5170	497	M	Control
1 M Control	5171	498	M	Control
1 M Control	5172	499	M	Control
1 M Control	5175	500	M	Control
1 M Control	5177	501	M	Control
1 M Control	5182	502	M	Control
1 M Control	5185	503	M	Control
1 M Control	5188	504	M	Control
1 M Control	5195	505	M	Control
1 M Control	5197	506	M	Control
1 M Control	5199	507	M	Control
1 M Control	5203	508	M	Control
1 M Control	5208	509	M	Control
1 M Control	5210	510	M	Control
1 M Control	5216	511	M	Control
1 M Control	5217	512	M	Control
1 M Control	5217	513	M	Control
1 M Control	5219	514	M	Control
1 M Control	5222	515	M	Control
1 M Control	5222	516	M	Control
1 M Control	5222	517	M	Control
1 M Control	5225	518	M	Control
1 M Control	5227	519	M	Control
1 M Control	5228	520	M	Control
1 M Control	5234	521	M	Control
1 M Control	5240	522	M	Control
1 M Control	5248	523	M	Control
1 M Control	5249	524	M	Control
1 M Control	5255	525	M	Control
1 M Control	5255	526	M	Control
1 M Control	5258	527	M	Control
1 M Control	5258	528	M	Control
1 M Control	5260	529	M	Control
1 M Control	5261	530	M	Control
1 M Control	5261	531	M	Control
1 M Control	5261	532	M	Control
1 M Control	5264	533	M	Control
1 M Control	5270	534	M	Control
1 M Control	5270	535	M	Control
1 M Control	5273	536	M	Control
1 M Control	5275	537	M	Control
1 M Control	5284	538	M	Control
1 M Control	5289	539	M	Control
1 M Control	5289	540	M	Control
1 M Control	5290	541	M	Control
1 M Control	5290	542	M	Control
1 M Control	5291	543	M	Control
1 M Control	5291	544	M	Control
1 M Control	5294	545	M	Control
1 M Control	5295	546	M	Control
1 M Control	5299	547	M	Control
1 M Control	5299	548	M	Control
1 M Control	5302	549	M	Control
1 M Control	5303	550	M	Control
1 M Control	5303	551	M	Control
1 M Control	5307	552	M	Control
1 M Control	5310	553	M	Control
1 M Control	5311	554	M	Control
1 M Control	5315	555	M	Control
1 M Control	5320	556	M	Control
1 M Control	5326	557	M	Control
1 M Control	5328	558	M	Control
1 M Control	5332	559	M	Control
1 M Control	5332	560	M	Control
1 M Control	5333	561	M	Control
1 M Control	5338	562	M	Control
1 M Control	5342	563	M	Control
1 M Control	5342	564	M	Control
1 M Control	5343	565	M	Control
1 M Control	5344	566	M	Control
1 M Control	5345	567	M	Control
1 M Control	5345	568	M	Control
1 M Control	5348	569	M	Control
1 M Control	5348	570	M	Control
1 M Control	5349	571	M	Control
1 M Control	5349	572	M	Control
1 M Control	5352	573	M	Control
1 M Control	5353	574	M	Control
1 M Control	5355	575	M	Control
1 M Control	5360	576	M	Control
1 M Control	5361	577	M	Control
1 M Control	5362	578	M	Control
1 M Control	5365	579	M	Control
1 M Control	5366	580	M	Control
1 M Control	5366	581	M	Control
1 M Control	5368	582	M	Control
1 M Control	5371	583	M	Control
1 M Control	5372	584	M	Control
1 M Control	5374	585	M	Control
1 M Control	5375	586	M	Control
1 M Control	5379	587	M	Control
1 M Control	5381	588	M	Control
1 M Control	5381	589	M	Control
1 M Control	5381	590	M	Control
1 M Control	5383	591	M	Control
1 M Control	5394	592	M	Control
1 M Control	5395	593	M	Control
1 M Control	5396	594	M	Control
1 M Control	5396	595	M	Control
1 M Control	5398	596	M	Control
1 M Control	5399	597	M	Control
1 M Control	5402	598	M	Control
1 M Control	5403	599	M	Control
1 M Control	5403	600	M	Control
1 M Control	5403	601	M	Control
1 M Control	5405	602	M	Control
1 M Control	5411	603	M	Control
1 M Control	5411	604	M	Control
1 M Control	5413	605	M	Control
1 M Control	5414	606	M	Control
1 M Control	5418	607	M	Control
1 M Control	5421	608	M	Control
1 M Control	5423	609	M	Control
1 M Control	5424	610	M	Control
1 M Control	5426	611	M	Control
1 M Control	5427	612	M	Control
1 M Control	5431	613	M	Control
1 M Control	5431	614	M	Control
1 M Control	5432	615	M	Control
1 M Control	5433	616	M	Control
1 M Control	5434	617	M	Control
1 M Control	5436	618	M	Control
1 M Control	5436	619	M	Control
1 M Control	5440	620	M	Control
1 M Control	5441	621	M	Control
1 M Control	5442	622	M	Control
1 M Control	5443	623	M	Control
1 M Control	5443	624	M	Control
1 M Control	5444	625	M	Control
1 M Control	5451	626	M	Control
1 M Control	5452	627	M	Control
1 M Control	5457	628	M	Control
1 M Control	5459	629	M	Control
1 M Control	5460	630	M	Control
1 M Control	5462	631	M	Control
1 M Control	5462	632	M	Control
1 M Control	5463	633	M	Control
1 M Control	5464	634	M	Control
1 M Control	5464	635	M	Control
1 M Control	5466	636	M	Control
1 M Control	5468	637	M	Control
1 M Control	5477	638	M	Control
1 M Control	5478	639	M	Control
1 M Control	5479	640	M	Control
1 M Control	5479	641	M	Control
1 M Control	5482	642	M	Control
1 M Control	5488	643	M	Control
1 M Control	5489	644	M	Control
1 M Control	5489	645	M	Control
1 M Control	5490	646	M	Control
1 M Control	5490	647	M	Control
1 M Control	5491	648	M	Control
1 M Control	5493	649	M	Control
1 M Control	5495	650	M	Control
1 M Control	5497	651	M	Control
1 M Control	5498	652	M	Control
1 M Control	5500	653	M	Control
1 M Control	5502	654	M	Control
1 M Control	5503	655	M	Control
1 M Control	5504	656	M	Control
1 M Control	5518	657	M	Control
1 M Control	5519	658	M	Control
1 M Control	5521	659	M	Control
1 M Control	5523	660	M	Control
1 M Control	5532	661	M	Control
1 M Control	5535	662	M	Control
1 M Control	5536	663	M	Control
1 M Control	5537	664	M	Control
1 M Control	5540	665	M	Control
1 M Control	5541	666	M	Control
1 M Control	5541	667	M	Control
1 M Control	5542	668	M	Control
1 M Control	5547	669	M	Control
1 M Control	5547	670	M	Control
1 M Control	5550	671	M	Control
1 M Control	5551	672	M	Control
1 M Control	5552	673	M	Control
1 M Control	5553	674	M	Control
1 M Control	5557	675	M	Control
[truncated: 35,109 more rows]
